# Supplementary material for: Efficient Genomic Interval Queries Using Augmented Range Trees
Source: Sci Rep. 2019 Mar 25;9:5059. doi: 10.1038/s41598-019-41451-3 (PMC6434014; doi:10.1038/s41598-019-41451-3)
Supplement: Supplementary file 2 — Supplementary Dataset [file 41598_2019_41451_MOESM2_ESM.csv]

	File accession	File format	Output type	Experiment accession	Assay	Biosample term id	BiosampleTermName	Biosample type	Biosample life stage	BiosampleSex	BiosampleAge	Biosample organism	Biosample treatments	Biosample subcellular fraction term name	Biosample phase	Biosample synchronization stage	ExperimentTarget	Antibody accession	Library made from	Library depleted in	Library extraction method	Library lysis method	Library crosslinking method	Experiment date released	Project	RBNS protein concentration	Library fragmentation method	Library size range	Biological replicate(s)	Technical replicate	Read length	Mapped read length	Run type	Paired end	Paired with	Derived from	Size	Lab	md5sum	dbxrefs	FileDownloadURL	Assembly	Platform	Controlled by	File Status	Audit WARNING	Audit INTERNAL_ACTION	Audit NOT_COMPLIANT	Audit ERROR
0	ENCFF001VIT	bed narrowPeak	peaks	ENCSR000EZF	ChIP-seq	EFO:0002791	HeLa-S3	immortalized cell line	adult	F	31 year	Homo sapiens					MAX	ENCAB000AIL	DNA		see document	see document		10/29/11	ENCODE												254520	Sherman Weissman, Yale	d90c2cae8dba4b9df5bdd2e4b67177ee		https://www.encodeproject.org/files/ENCFF001VIT/@@download/ENCFF001VIT.bed.gz	hg19			released	inconsistent platforms	biological replicates with identical biosample	insufficient read length
1	ENCFF992WVQ	bed narrowPeak	peaks	ENCSR719FEJ	ChIP-seq	EFO:0006283	KOPT-K1	immortalized cell line	unknown	na	na	Homo sapiens					H3K27ac	ENCAB000BKR	DNA					11/17/16	ENCODE				1							ENCFF247LYH, ENCFF397IDT, ENCFF709VPJ	944356	ENCODE Processing Pipeline	9e4dae2ec2bdd2ed7c025f7ce8418ecb		https://www.encodeproject.org/files/ENCFF992WVQ/@@download/ENCFF992WVQ.bed.gz	hg19			released	low read length, low read depth, mild to moderate bottlenecking, antibody characterized with exemption	missing unfiltered alignments	severe bottlenecking, poor library complexity
2	ENCFF765DZN	bed narrowPeak	peaks	ENCSR719FEJ	ChIP-seq	EFO:0006283	KOPT-K1	immortalized cell line	unknown	na	na	Homo sapiens					H3K27ac	ENCAB000BKR	DNA					11/17/16	ENCODE				2							ENCFF317UFM, ENCFF397IDT, ENCFF709VPJ	1314022	ENCODE Processing Pipeline	2a542ac96e78317416449249be79e4e0		https://www.encodeproject.org/files/ENCFF765DZN/@@download/ENCFF765DZN.bed.gz	hg19			released	low read length, low read depth, mild to moderate bottlenecking, antibody characterized with exemption	missing unfiltered alignments	severe bottlenecking, poor library complexity
3	ENCFF800GJP	bed narrowPeak	peaks	ENCSR719FEJ	ChIP-seq	EFO:0006283	KOPT-K1	immortalized cell line	unknown	na	na	Homo sapiens					H3K27ac	ENCAB000BKR	DNA					11/17/16	ENCODE				1, 2							ENCFF247LYH, ENCFF317UFM, ENCFF397IDT, ENCFF709VPJ	1179281	ENCODE Processing Pipeline	bbe94efbdb4181fe7cd1cf8d359f1958		https://www.encodeproject.org/files/ENCFF800GJP/@@download/ENCFF800GJP.bed.gz	hg19			released	low read length, low read depth, mild to moderate bottlenecking, antibody characterized with exemption	missing unfiltered alignments	severe bottlenecking, poor library complexity
4	ENCFF930DAJ	bed narrowPeak	replicated peaks	ENCSR719FEJ	ChIP-seq	EFO:0006283	KOPT-K1	immortalized cell line	unknown	na	na	Homo sapiens					H3K27ac	ENCAB000BKR	DNA					11/17/16	ENCODE				1, 2							ENCFF765DZN, ENCFF800GJP, ENCFF992WVQ	1163132	ENCODE Processing Pipeline	6176e8858b71486980311d04b14dcf53		https://www.encodeproject.org/files/ENCFF930DAJ/@@download/ENCFF930DAJ.bed.gz	hg19			released	low read length, low read depth, mild to moderate bottlenecking, antibody characterized with exemption	missing unfiltered alignments	severe bottlenecking, poor library complexity
5	ENCFF893SAP	bed narrowPeak	peaks	ENCSR814XPE	ChIP-seq	EFO:0003042	H1-hESC	stem cell	embryonic	M	na	Homo sapiens					H3K4me3	ENCAB582RSV, ENCAB000BLE, ENCAB000BLF	DNA					11/8/16	ENCODE				1							ENCFF195GST, ENCFF243MTV, ENCFF727XHW	798093	ENCODE Processing Pipeline	ecc100413458144c4a6be9b15ee7d25a		https://www.encodeproject.org/files/ENCFF893SAP/@@download/ENCFF893SAP.bed.gz	hg19			released	low read length, mild to moderate bottlenecking
6	ENCFF841TJP	bed narrowPeak	peaks	ENCSR814XPE	ChIP-seq	EFO:0003042	H1-hESC	stem cell	embryonic	M	na	Homo sapiens					H3K4me3	ENCAB582RSV, ENCAB000BLE, ENCAB000BLF	DNA					11/8/16	ENCODE				2							ENCFF243MTV, ENCFF539XVD, ENCFF727XHW	1477023	ENCODE Processing Pipeline	99017800592fecea14eccaf451ab6add		https://www.encodeproject.org/files/ENCFF841TJP/@@download/ENCFF841TJP.bed.gz	hg19			released	low read length, mild to moderate bottlenecking
7	ENCFF927HEY	bed narrowPeak	peaks	ENCSR814XPE	ChIP-seq	EFO:0003042	H1-hESC	stem cell	embryonic	M	na	Homo sapiens					H3K4me3	ENCAB582RSV, ENCAB000BLE, ENCAB000BLF	DNA					11/8/16	ENCODE				1, 2							ENCFF195GST, ENCFF243MTV, ENCFF539XVD, ENCFF727XHW	1344531	ENCODE Processing Pipeline	160a3a8d139c17923208dd4415828a5c		https://www.encodeproject.org/files/ENCFF927HEY/@@download/ENCFF927HEY.bed.gz	hg19			released	low read length, mild to moderate bottlenecking
8	ENCFF192QQV	bed narrowPeak	replicated peaks	ENCSR814XPE	ChIP-seq	EFO:0003042	H1-hESC	stem cell	embryonic	M	na	Homo sapiens					H3K4me3	ENCAB582RSV, ENCAB000BLE, ENCAB000BLF	DNA					11/8/16	ENCODE				1, 2							ENCFF841TJP, ENCFF893SAP, ENCFF927HEY	1240968	ENCODE Processing Pipeline	387863ce50dae4120a70a9b4f1b535a8		https://www.encodeproject.org/files/ENCFF192QQV/@@download/ENCFF192QQV.bed.gz	hg19			released	low read length, mild to moderate bottlenecking
9	ENCFF687NGB	bed narrowPeak	peaks	ENCSR910PDW	ChIP-seq	CL:0002231	epithelial cell of prostate	primary cell	unknown	M	na	Homo sapiens					H3K27ac	ENCAB101KHB	DNA					3/3/17	ENCODE				1							ENCFF299KDY, ENCFF574AVO, ENCFF618SCO	1620580	ENCODE Processing Pipeline	97b040b26e4869da506cc7c9113de82f		https://www.encodeproject.org/files/ENCFF687NGB/@@download/ENCFF687NGB.bed.gz	hg19			released	mild to moderate bottlenecking	experiment not submitted to GEO
10	ENCFF728FBW	bed narrowPeak	peaks	ENCSR910PDW	ChIP-seq	CL:0002231	epithelial cell of prostate	primary cell	unknown	M	na	Homo sapiens					H3K27ac	ENCAB101KHB	DNA					3/3/17	ENCODE				2							ENCFF582LAP, ENCFF618SCO	1599174	ENCODE Processing Pipeline	1ce439e9fc9c3ee00a633231fee59c6a		https://www.encodeproject.org/files/ENCFF728FBW/@@download/ENCFF728FBW.bed.gz	hg19			released	mild to moderate bottlenecking	experiment not submitted to GEO
11	ENCFF522NXN	bed narrowPeak	peaks	ENCSR910PDW	ChIP-seq	CL:0002231	epithelial cell of prostate	primary cell	unknown	M	na	Homo sapiens					H3K27ac	ENCAB101KHB	DNA					3/3/17	ENCODE				1, 2							ENCFF299KDY, ENCFF574AVO, ENCFF582LAP, ENCFF618SCO	1744696	ENCODE Processing Pipeline	f4e78c60e6b5e0ec91a8eeb5014b4156		https://www.encodeproject.org/files/ENCFF522NXN/@@download/ENCFF522NXN.bed.gz	hg19			released	mild to moderate bottlenecking	experiment not submitted to GEO
12	ENCFF300WCK	bed narrowPeak	replicated peaks	ENCSR910PDW	ChIP-seq	CL:0002231	epithelial cell of prostate	primary cell	unknown	M	na	Homo sapiens					H3K27ac	ENCAB101KHB	DNA					3/3/17	ENCODE				1, 2							ENCFF522NXN, ENCFF687NGB, ENCFF728FBW	2035324	ENCODE Processing Pipeline	944191f247931d0238d722718adcda03		https://www.encodeproject.org/files/ENCFF300WCK/@@download/ENCFF300WCK.bed.gz	hg19			released	mild to moderate bottlenecking	experiment not submitted to GEO
13	ENCFF001VGA	bed narrowPeak	peaks	ENCSR000EAM	ChIP-seq	EFO:0002786	GM12892	immortalized cell line	unknown	F	na	Homo sapiens					POLR2A	ENCAB000AOC	DNA		see document	see document		10/29/11	ENCODE												286074	Michael Snyder, Stanford	2e32ebab0453efd443c07b09072829e1		https://www.encodeproject.org/files/ENCFF001VGA/@@download/ENCFF001VGA.bed.gz	hg19			released		biological replicates with identical biosample	insufficient read length
14	ENCFF002CQC	bed narrowPeak	optimal idr thresholded peaks	ENCSR000EAM	ChIP-seq	EFO:0002786	GM12892	immortalized cell line	unknown	F	na	Homo sapiens					POLR2A	ENCAB000AOC	DNA		see document	see document		10/29/11	ENCODE												494599	ENCODE Consortium Analysis Working Group	a6e63251020b5a5036e549563125682f		https://www.encodeproject.org/files/ENCFF002CQC/@@download/ENCFF002CQC.bed.gz	hg19			released		biological replicates with identical biosample	insufficient read length
15	ENCFF627TCC	bed narrowPeak	peaks	ENCSR000FCL	ChIP-seq	EFO:0005333	GM08714	immortalized cell line	unknown	F	1 year	Homo sapiens					H3K4me3	ENCAB000ANG	DNA		see document	see document		7/7/14	ENCODE				1							ENCFF208HUN, ENCFF295UCD	1141053	ENCODE Processing Pipeline	40cc5e8776435a81546a407ea53c6a43		https://www.encodeproject.org/files/ENCFF627TCC/@@download/ENCFF627TCC.bed.gz	hg19			released	low read length, mild to moderate bottlenecking, inconsistent platforms	experiment not submitted to GEO
16	ENCFF145DZX	bed narrowPeak	peaks	ENCSR000FCL	ChIP-seq	EFO:0005333	GM08714	immortalized cell line	unknown	F	1 year	Homo sapiens					H3K4me3	ENCAB000ANG	DNA		see document	see document		7/7/14	ENCODE				2							ENCFF209RUO, ENCFF295UCD	1010096	ENCODE Processing Pipeline	58611981a3980cff11402cdd1895a4ec		https://www.encodeproject.org/files/ENCFF145DZX/@@download/ENCFF145DZX.bed.gz	hg19			released	low read length, mild to moderate bottlenecking, inconsistent platforms	experiment not submitted to GEO
17	ENCFF142BPN	bed narrowPeak	peaks	ENCSR000FCL	ChIP-seq	EFO:0005333	GM08714	immortalized cell line	unknown	F	1 year	Homo sapiens					H3K4me3	ENCAB000ANG	DNA		see document	see document		7/7/14	ENCODE				1, 2							ENCFF208HUN, ENCFF209RUO, ENCFF295UCD	850061	ENCODE Processing Pipeline	8dca17c6e88948ba3f430a0fbe2a4f79		https://www.encodeproject.org/files/ENCFF142BPN/@@download/ENCFF142BPN.bed.gz	hg19			released	low read length, mild to moderate bottlenecking, inconsistent platforms	experiment not submitted to GEO
18	ENCFF373IUX	bed narrowPeak	replicated peaks	ENCSR000FCL	ChIP-seq	EFO:0005333	GM08714	immortalized cell line	unknown	F	1 year	Homo sapiens					H3K4me3	ENCAB000ANG	DNA		see document	see document		7/7/14	ENCODE				1, 2							ENCFF142BPN, ENCFF145DZX, ENCFF627TCC	1016055	ENCODE Processing Pipeline	1b73f5828db155f8b6d75708ca6da005		https://www.encodeproject.org/files/ENCFF373IUX/@@download/ENCFF373IUX.bed.gz	hg19			released	low read length, mild to moderate bottlenecking, inconsistent platforms	experiment not submitted to GEO
19	ENCFF001VJR	bed narrowPeak	peaks	ENCSR000ECO	ChIP-seq	EFO:0002791	HeLa-S3	immortalized cell line	adult	F	31 year	Homo sapiens					ZNF143	ENCAB000AMR	DNA		see document	see document		10/29/11	ENCODE												666619	Michael Snyder, Stanford	69d3ad9abac6162230b784f2e4e3dd56		https://www.encodeproject.org/files/ENCFF001VJR/@@download/ENCFF001VJR.bed.gz	hg19			released	low read length	biological replicates with identical biosample
20	ENCFF002CTP	bed narrowPeak	optimal idr thresholded peaks	ENCSR000ECO	ChIP-seq	EFO:0002791	HeLa-S3	immortalized cell line	adult	F	31 year	Homo sapiens					ZNF143	ENCAB000AMR	DNA		see document	see document		10/29/11	ENCODE												181234	ENCODE Consortium Analysis Working Group	5dad024c53e1b5eac7fb473933432908		https://www.encodeproject.org/files/ENCFF002CTP/@@download/ENCFF002CTP.bed.gz	hg19			released	low read length	biological replicates with identical biosample
21	ENCFF001UTI	bed narrowPeak	peaks	ENCSR000DMF	ChIP-seq	EFO:0005726	LNCaP clone FGC	immortalized cell line	adult	M	50 year	Homo sapiens					CTCF	ENCAB000AXY	DNA		see document	see document		8/27/12	ENCODE				1	1.0							1268710	Vishwanath Iyer, UTA	92cc26545cddc9889006c0bbab6c3a83		https://www.encodeproject.org/files/ENCFF001UTI/@@download/ENCFF001UTI.bed.gz	hg19			archived	mild to moderate bottlenecking	mismatched file status, biological replicates with identical biosample	insufficient read depth
22	ENCFF001VFP	bed narrowPeak	peaks	ENCSR000EUL	ChIP-seq	EFO:0002784	GM12878	immortalized cell line	adult	F	na	Homo sapiens					NR2C2	ENCAB000AMA	DNA		see document	see document		10/29/11	ENCODE												37677	Peggy Farnham, USC	ce54a52e0a56b4f3a28f5745e69f9142		https://www.encodeproject.org/files/ENCFF001VFP/@@download/ENCFF001VFP.bed.gz	hg19			released	low read depth	mismatched file status	insufficient read length
23	ENCFF002CPS	bed narrowPeak	optimal idr thresholded peaks	ENCSR000EUL	ChIP-seq	EFO:0002784	GM12878	immortalized cell line	adult	F	na	Homo sapiens					NR2C2	ENCAB000AMA	DNA		see document	see document		10/29/11	ENCODE												34405	ENCODE Consortium Analysis Working Group	be45adf93388769e6fecf0357e511b77		https://www.encodeproject.org/files/ENCFF002CPS/@@download/ENCFF002CPS.bed.gz	hg19			released	low read depth	mismatched file status	insufficient read length
24	ENCFF001VIH	bed narrowPeak	peaks	ENCSR000EVK	ChIP-seq	EFO:0002791	HeLa-S3	immortalized cell line	adult	F	31 year	Homo sapiens					E2F6	ENCAB000AFW	DNA		see document	see document		10/29/11	ENCODE												28040	Peggy Farnham, USC	c7440eebba777b30e17bdd0eb8762fdb		https://www.encodeproject.org/files/ENCFF001VIH/@@download/ENCFF001VIH.bed.gz	hg19			released	inconsistent platforms	biological replicates with identical biosample	insufficient read length
25	ENCFF002CSI	bed narrowPeak	optimal idr thresholded peaks	ENCSR000EVK	ChIP-seq	EFO:0002791	HeLa-S3	immortalized cell line	adult	F	31 year	Homo sapiens					E2F6	ENCAB000AFW	DNA		see document	see document		10/29/11	ENCODE												117604	ENCODE Consortium Analysis Working Group	768813aca230dfe904b00a36c6cffdcd		https://www.encodeproject.org/files/ENCFF002CSI/@@download/ENCFF002CSI.bed.gz	hg19			released	inconsistent platforms	biological replicates with identical biosample	insufficient read length
26	ENCFF204NHG	bed narrowPeak	peaks	ENCSR543IKB	ChIP-seq	EFO:0007112	Loucy	immortalized cell line	adult	F	38 year	Homo sapiens					H3K9ac	ENCAB000ANK	DNA		see document	see document		9/4/14	ENCODE				1							ENCFF417IVB, ENCFF552AOU, ENCFF938OPX	1466743	ENCODE Processing Pipeline	93435cfb5b0eb9235f77665dce4dd600		https://www.encodeproject.org/files/ENCFF204NHG/@@download/ENCFF204NHG.bed.gz	hg19			released	low read length, low read depth, mild to moderate bottlenecking, moderate library complexity	missing unfiltered alignments	severe bottlenecking, poor library complexity
27	ENCFF461IOV	bed narrowPeak	peaks	ENCSR543IKB	ChIP-seq	EFO:0007112	Loucy	immortalized cell line	adult	F	38 year	Homo sapiens					H3K9ac	ENCAB000ANK	DNA		see document	see document		9/4/14	ENCODE				1, 2							ENCFF215UWC, ENCFF417IVB, ENCFF552AOU, ENCFF938OPX	1570942	ENCODE Processing Pipeline	7b3e6b41d388bfc7e5a0f91bb572a42b		https://www.encodeproject.org/files/ENCFF461IOV/@@download/ENCFF461IOV.bed.gz	hg19			released	low read length, low read depth, mild to moderate bottlenecking, moderate library complexity	missing unfiltered alignments	severe bottlenecking, poor library complexity
28	ENCFF079MMZ	bed narrowPeak	peaks	ENCSR543IKB	ChIP-seq	EFO:0007112	Loucy	immortalized cell line	adult	F	38 year	Homo sapiens					H3K9ac	ENCAB000ANK	DNA		see document	see document		9/4/14	ENCODE				2							ENCFF215UWC, ENCFF552AOU, ENCFF938OPX	1371167	ENCODE Processing Pipeline	b02f42461713965cf96c551d2bc3c651		https://www.encodeproject.org/files/ENCFF079MMZ/@@download/ENCFF079MMZ.bed.gz	hg19			released	low read length, low read depth, mild to moderate bottlenecking, moderate library complexity	missing unfiltered alignments	severe bottlenecking, poor library complexity
29	ENCFF410EOT	bed narrowPeak	replicated peaks	ENCSR543IKB	ChIP-seq	EFO:0007112	Loucy	immortalized cell line	adult	F	38 year	Homo sapiens					H3K9ac	ENCAB000ANK	DNA		see document	see document		9/4/14	ENCODE				1, 2							ENCFF079MMZ, ENCFF204NHG, ENCFF461IOV	1379081	ENCODE Processing Pipeline	0a8cbdb50b8108552432fdb3f33a63a8		https://www.encodeproject.org/files/ENCFF410EOT/@@download/ENCFF410EOT.bed.gz	hg19			released	low read length, low read depth, mild to moderate bottlenecking, moderate library complexity	missing unfiltered alignments	severe bottlenecking, poor library complexity
30	ENCFF001VFR	bed narrowPeak	peaks	ENCSR000EUM	ChIP-seq	EFO:0002784	GM12878	immortalized cell line	adult	F	na	Homo sapiens					YY1	ENCAB000ANS	DNA		see document	see document		10/29/11	ENCODE												19052	Peggy Farnham, USC	6e441c8e5612b32ee2e38f67a413b2de		https://www.encodeproject.org/files/ENCFF001VFR/@@download/ENCFF001VFR.bed.gz	hg19			released		mismatched file status	insufficient read length, insufficient read depth
31	ENCFF002CPV	bed narrowPeak	optimal idr thresholded peaks	ENCSR000EUM	ChIP-seq	EFO:0002784	GM12878	immortalized cell line	adult	F	na	Homo sapiens					YY1	ENCAB000ANS	DNA		see document	see document		10/29/11	ENCODE												54998	ENCODE Consortium Analysis Working Group	fb00e0287a7d814462df012a01632819		https://www.encodeproject.org/files/ENCFF002CPV/@@download/ENCFF002CPV.bed.gz	hg19			released		mismatched file status	insufficient read length, insufficient read depth
32	ENCFF001VJH	bed narrowPeak	peaks	ENCSR000ECS	ChIP-seq	EFO:0002791	HeLa-S3	immortalized cell line	adult	F	31 year	Homo sapiens					SMC3	ENCAB000AKX	DNA		see document	see document		10/29/11	ENCODE												1496775	Michael Snyder, Stanford	41013ec96d6195638cc7c17b7c3f0e2b		https://www.encodeproject.org/files/ENCFF001VJH/@@download/ENCFF001VJH.bed.gz	hg19			released	low read length	NTR biosample, biological replicates with identical biosample
33	ENCFF002CTE	bed narrowPeak	optimal idr thresholded peaks	ENCSR000ECS	ChIP-seq	EFO:0002791	HeLa-S3	immortalized cell line	adult	F	31 year	Homo sapiens					SMC3	ENCAB000AKX	DNA		see document	see document		10/29/11	ENCODE												939484	ENCODE Consortium Analysis Working Group	4fbd9b20cc5b419c3086e3ca689fe9ee		https://www.encodeproject.org/files/ENCFF002CTE/@@download/ENCFF002CTE.bed.gz	hg19			released	low read length	NTR biosample, biological replicates with identical biosample
34	ENCFF001VFQ	bed narrowPeak	peaks	ENCSR000DZU	ChIP-seq	EFO:0002784	GM12878	immortalized cell line	adult	F	na	Homo sapiens					USF2	ENCAB000AMH	DNA		see document	see document		10/29/11	ENCODE												564777	Michael Snyder, Stanford	ee698b150407219608fa06fcbc8a5480		https://www.encodeproject.org/files/ENCFF001VFQ/@@download/ENCFF001VFQ.bed.gz	hg19			released	low read length, low read depth	mismatched file status, biological replicates with identical biosample
35	ENCFF002CPT	bed narrowPeak	optimal idr thresholded peaks	ENCSR000DZU	ChIP-seq	EFO:0002784	GM12878	immortalized cell line	adult	F	na	Homo sapiens					USF2	ENCAB000AMH	DNA		see document	see document		10/29/11	ENCODE												226110	ENCODE Consortium Analysis Working Group	7f1d056d70a7f7880977c4d9e1d0521e		https://www.encodeproject.org/files/ENCFF002CPT/@@download/ENCFF002CPT.bed.gz	hg19			released	low read length, low read depth	mismatched file status, biological replicates with identical biosample
36	ENCFF483KOI	bed narrowPeak	replicated peaks	ENCSR879WTY	ChIP-seq	EFO:0006283	KOPT-K1	immortalized cell line	unknown	na	na	Homo sapiens					H3K36me3	ENCAB000AQF	DNA					1/26/17	ENCODE				1, 2							ENCFF113COR, ENCFF207ROU, ENCFF438BMS	3262946	ENCODE Processing Pipeline	fb119eb8f8a3a2feb065aa80653d52d1		https://www.encodeproject.org/files/ENCFF483KOI/@@download/ENCFF483KOI.bed.gz	hg19			released	low read length, moderate library complexity, mild to moderate bottlenecking, antibody characterized with exemption		insufficient read depth
37	ENCFF207ROU	bed narrowPeak	peaks	ENCSR879WTY	ChIP-seq	EFO:0006283	KOPT-K1	immortalized cell line	unknown	na	na	Homo sapiens					H3K36me3	ENCAB000AQF	DNA					1/26/17	ENCODE				1							ENCFF397IDT, ENCFF709VPJ, ENCFF998CRR	3693129	ENCODE Processing Pipeline	fdee4cf80146c5b99e77a9c740c13f0a		https://www.encodeproject.org/files/ENCFF207ROU/@@download/ENCFF207ROU.bed.gz	hg19			released	low read length, moderate library complexity, mild to moderate bottlenecking, antibody characterized with exemption		insufficient read depth
38	ENCFF438BMS	bed narrowPeak	peaks	ENCSR879WTY	ChIP-seq	EFO:0006283	KOPT-K1	immortalized cell line	unknown	na	na	Homo sapiens					H3K36me3	ENCAB000AQF	DNA					1/26/17	ENCODE				2							ENCFF397IDT, ENCFF669JSW, ENCFF709VPJ	3908573	ENCODE Processing Pipeline	ca119cf58e815f02974c8210455138d4		https://www.encodeproject.org/files/ENCFF438BMS/@@download/ENCFF438BMS.bed.gz	hg19			released	low read length, moderate library complexity, mild to moderate bottlenecking, antibody characterized with exemption		insufficient read depth
39	ENCFF113COR	bed narrowPeak	peaks	ENCSR879WTY	ChIP-seq	EFO:0006283	KOPT-K1	immortalized cell line	unknown	na	na	Homo sapiens					H3K36me3	ENCAB000AQF	DNA					1/26/17	ENCODE				1, 2							ENCFF397IDT, ENCFF669JSW, ENCFF709VPJ, ENCFF998CRR	3495050	ENCODE Processing Pipeline	736c8511b4aebd1a994db535364f1583		https://www.encodeproject.org/files/ENCFF113COR/@@download/ENCFF113COR.bed.gz	hg19			released	low read length, moderate library complexity, mild to moderate bottlenecking, antibody characterized with exemption		insufficient read depth
40	ENCFF800RTH	bed narrowPeak	peaks	ENCSR635OSG	ChIP-seq	UBERON:0002107	liver	tissue	child	F	4 year, 6 year	Homo sapiens					RAD21	ENCAB000AKG	DNA					4/14/17	ENCODE				1							ENCFF498EIA, ENCFF631FAS, ENCFF825RNP	4753523	ENCODE Processing Pipeline	0a46fef5ed8a49e0b755e7e6483fce5c		https://www.encodeproject.org/files/ENCFF800RTH/@@download/ENCFF800RTH.bed.gz	hg19			released	low read length, antibody characterized with exemption	experiment not submitted to GEO	missing input control
41	ENCFF501YCY	bed narrowPeak	peaks	ENCSR635OSG	ChIP-seq	UBERON:0002107	liver	tissue	child	F	4 year, 6 year	Homo sapiens					RAD21	ENCAB000AKG	DNA					4/14/17	ENCODE				2							ENCFF257TLH, ENCFF498EIA, ENCFF631FAS	4563885	ENCODE Processing Pipeline	1f94db6c1eb1a51247b39e7ce1f0efb8		https://www.encodeproject.org/files/ENCFF501YCY/@@download/ENCFF501YCY.bed.gz	hg19			released	low read length, antibody characterized with exemption	experiment not submitted to GEO	missing input control
42	ENCFF654DFC	bed narrowPeak	peaks	ENCSR635OSG	ChIP-seq	UBERON:0002107	liver	tissue	child	F	4 year, 6 year	Homo sapiens					RAD21	ENCAB000AKG	DNA					4/14/17	ENCODE				1, 2							ENCFF257TLH, ENCFF498EIA, ENCFF631FAS, ENCFF825RNP	5289380	ENCODE Processing Pipeline	9a65821896b2edbd1d385b8d938aedd1		https://www.encodeproject.org/files/ENCFF654DFC/@@download/ENCFF654DFC.bed.gz	hg19			released	low read length, antibody characterized with exemption	experiment not submitted to GEO	missing input control
43	ENCFF857VSJ	bed narrowPeak	conservative idr thresholded peaks	ENCSR635OSG	ChIP-seq	UBERON:0002107	liver	tissue	child	F	4 year, 6 year	Homo sapiens					RAD21	ENCAB000AKG	DNA					4/14/17	ENCODE				1, 2							ENCFF001TDO, ENCFF501YCY, ENCFF654DFC, ENCFF800RTH	373126	ENCODE Processing Pipeline	405c8b4aadee7e94db3a0c0e39320c4c		https://www.encodeproject.org/files/ENCFF857VSJ/@@download/ENCFF857VSJ.bed.gz	hg19			released	low read length, antibody characterized with exemption	experiment not submitted to GEO	missing input control
44	ENCFF233DOW	bed narrowPeak	optimal idr thresholded peaks	ENCSR635OSG	ChIP-seq	UBERON:0002107	liver	tissue	child	F	4 year, 6 year	Homo sapiens					RAD21	ENCAB000AKG	DNA					4/14/17	ENCODE				1, 2							ENCFF001TDO, ENCFF501YCY, ENCFF654DFC, ENCFF800RTH	385302	ENCODE Processing Pipeline	4a40fd4a80e95f2166f4d6e2694c136a		https://www.encodeproject.org/files/ENCFF233DOW/@@download/ENCFF233DOW.bed.gz	hg19			released	low read length, antibody characterized with exemption	experiment not submitted to GEO	missing input control
45	ENCFF001VIY	bed narrowPeak	peaks	ENCSR000EDJ	ChIP-seq	EFO:0002791	HeLa-S3	immortalized cell line	adult	F	31 year	Homo sapiens					NRF1	ENCAB000AJI	DNA		see document	see document		10/29/11	ENCODE												58839	Michael Snyder, Stanford	e500c530d76a2ee2bceda7a6a5338385		https://www.encodeproject.org/files/ENCFF001VIY/@@download/ENCFF001VIY.bed.gz	hg19			released		biological replicates with identical biosample	insufficient read length
46	ENCFF002CSW	bed narrowPeak	optimal idr thresholded peaks	ENCSR000EDJ	ChIP-seq	EFO:0002791	HeLa-S3	immortalized cell line	adult	F	31 year	Homo sapiens					NRF1	ENCAB000AJI	DNA		see document	see document		10/29/11	ENCODE												70752	ENCODE Consortium Analysis Working Group	766b48fd144a543f7d0430424014f1c2		https://www.encodeproject.org/files/ENCFF002CSW/@@download/ENCFF002CSW.bed.gz	hg19			released		biological replicates with identical biosample	insufficient read length
47	ENCFF001VDH	bed narrowPeak	peaks	ENCSR000EXW	ChIP-seq	CL:0000842	mononuclear cell	primary cell	unknown	M	na	Homo sapiens					H3K27me3	ENCAB000ANC	DNA		see document	see document		10/7/11	ENCODE												1767898	Peggy Farnham, USC	c792e907ecf60614f49863e299aa4242		https://www.encodeproject.org/files/ENCFF001VDH/@@download/ENCFF001VDH.bed.gz	hg19			archived	low read length	biological replicates with identical biosample	insufficient read depth
48	ENCFF120IBW	bed narrowPeak	peaks	ENCSR000EXW	ChIP-seq	CL:0000842	mononuclear cell	primary cell	unknown	M	na	Homo sapiens					H3K27me3	ENCAB000ANC	DNA		see document	see document		10/7/11	ENCODE				1							ENCFF105XNT, ENCFF814VRG	3001068	ENCODE Processing Pipeline	d6d514a9f55a05f36db4b736ee0aca41		https://www.encodeproject.org/files/ENCFF120IBW/@@download/ENCFF120IBW.bed.gz	hg19			released	low read length	biological replicates with identical biosample	insufficient read depth
49	ENCFF210PRY	bed narrowPeak	peaks	ENCSR000EXW	ChIP-seq	CL:0000842	mononuclear cell	primary cell	unknown	M	na	Homo sapiens					H3K27me3	ENCAB000ANC	DNA		see document	see document		10/7/11	ENCODE				2							ENCFF437MSE, ENCFF814VRG	1530644	ENCODE Processing Pipeline	a34bdd72e3834350b052a0e425d3e73d		https://www.encodeproject.org/files/ENCFF210PRY/@@download/ENCFF210PRY.bed.gz	hg19			released	low read length	biological replicates with identical biosample	insufficient read depth
50	ENCFF068EPB	bed narrowPeak	peaks	ENCSR000EXW	ChIP-seq	CL:0000842	mononuclear cell	primary cell	unknown	M	na	Homo sapiens					H3K27me3	ENCAB000ANC	DNA		see document	see document		10/7/11	ENCODE				1, 2							ENCFF105XNT, ENCFF437MSE, ENCFF814VRG	1620303	ENCODE Processing Pipeline	3ed529d9efe63ed0b61c5fd969e0eda1		https://www.encodeproject.org/files/ENCFF068EPB/@@download/ENCFF068EPB.bed.gz	hg19			released	low read length	biological replicates with identical biosample	insufficient read depth
51	ENCFF437IMI	bed narrowPeak	replicated peaks	ENCSR000EXW	ChIP-seq	CL:0000842	mononuclear cell	primary cell	unknown	M	na	Homo sapiens					H3K27me3	ENCAB000ANC	DNA		see document	see document		10/7/11	ENCODE				1, 2							ENCFF068EPB, ENCFF120IBW, ENCFF210PRY	1355692	ENCODE Processing Pipeline	0172babce9fb613ea830d9d79ebc258b		https://www.encodeproject.org/files/ENCFF437IMI/@@download/ENCFF437IMI.bed.gz	hg19			released	low read length	biological replicates with identical biosample	insufficient read depth
52	ENCFF001VII	bed narrowPeak	peaks	ENCSR000EVI	ChIP-seq	EFO:0002791	HeLa-S3	immortalized cell line	adult	F	31 year	Homo sapiens					ELK4	ENCAB000AGC	DNA		see document	see document		10/29/11	ENCODE												194254	Peggy Farnham, USC	c33839ad84408a5a81461588ff40de4a		https://www.encodeproject.org/files/ENCFF001VII/@@download/ENCFF001VII.bed.gz	hg19			released	inconsistent platforms	biological replicates with identical biosample	insufficient read length
53	ENCFF002CSK	bed narrowPeak	optimal idr thresholded peaks	ENCSR000EVI	ChIP-seq	EFO:0002791	HeLa-S3	immortalized cell line	adult	F	31 year	Homo sapiens					ELK4	ENCAB000AGC	DNA		see document	see document		10/29/11	ENCODE												135202	ENCODE Consortium Analysis Working Group	5b840f06ad48a31dffba2764ce3f40ec		https://www.encodeproject.org/files/ENCFF002CSK/@@download/ENCFF002CSK.bed.gz	hg19			released	inconsistent platforms	biological replicates with identical biosample	insufficient read length
54	ENCFF001UUA	bed narrowPeak	peaks	ENCSR000DNF	ChIP-seq	EFO:0005909	HGPS cell	immortalized cell line	child	M	8 year	Homo sapiens					POLR2A	ENCAB000AOC	DNA		see document	see document		3/17/11	ENCODE				1	1.0							2152120	Vishwanath Iyer, UTA	1b1edb6a3d0322e1bd22b4a472e739d9		https://www.encodeproject.org/files/ENCFF001UUA/@@download/ENCFF001UUA.bed.gz	hg19			released		missing raw data in replicate, biological replicates with identical biosample, mismatched status
55	ENCFF002DBT	bed narrowPeak	optimal idr thresholded peaks	ENCSR000DNF	ChIP-seq	EFO:0005909	HGPS cell	immortalized cell line	child	M	8 year	Homo sapiens					POLR2A	ENCAB000AOC	DNA		see document	see document		3/17/11	ENCODE												373449	ENCODE Consortium Analysis Working Group	62e8f23d61000ad6083d609572031343		https://www.encodeproject.org/files/ENCFF002DBT/@@download/ENCFF002DBT.bed.gz	hg19			released		missing raw data in replicate, biological replicates with identical biosample, mismatched status
56	ENCFF663VFR	bed narrowPeak	stable peaks	ENCSR122LOZ	ChIP-seq	UBERON:0001496	ascending aorta	tissue	adult	F	53 year	Homo sapiens					H3K4me3	ENCAB582RSV	DNA					11/3/16	ENCODE				1							ENCFF362QPH	773480	ENCODE Processing Pipeline	6eda692c4e82f5576b828f40d72f1ee8		https://www.encodeproject.org/files/ENCFF663VFR/@@download/ENCFF663VFR.bed.gz	hg19			released		experiment not submitted to GEO
57	ENCFF362QPH	bed narrowPeak	peaks	ENCSR122LOZ	ChIP-seq	UBERON:0001496	ascending aorta	tissue	adult	F	53 year	Homo sapiens					H3K4me3	ENCAB582RSV	DNA					11/3/16	ENCODE				1							ENCFF101EGM, ENCFF668BEV	964680	ENCODE Processing Pipeline	5cbf5ee53ce068750c74b4f21a1cfe03		https://www.encodeproject.org/files/ENCFF362QPH/@@download/ENCFF362QPH.bed.gz	hg19			released		experiment not submitted to GEO
58	ENCFF616MLP	bed narrowPeak	peaks	ENCSR365GRX	ChIP-seq	EFO:0001182	HEK293	immortalized cell line	embryonic	F	na	Homo sapiens					eGFP-ZFP37	ENCAB976SGG	DNA				formaldehyde	10/25/16	ENCODE				1							ENCFF365IHN	7179821	ENCODE Processing Pipeline	ad4653018a3338cafe37dcea16537b30		https://www.encodeproject.org/files/ENCFF616MLP/@@download/ENCFF616MLP.bed.gz	hg19			released
59	ENCFF190DZM	bed narrowPeak	peaks	ENCSR365GRX	ChIP-seq	EFO:0001182	HEK293	immortalized cell line	embryonic	F	na	Homo sapiens					eGFP-ZFP37	ENCAB976SGG	DNA				formaldehyde	10/25/16	ENCODE				2							ENCFF014YFY	7208367	ENCODE Processing Pipeline	ad68b0dd2aa7a2067cbc04a10bdfec05		https://www.encodeproject.org/files/ENCFF190DZM/@@download/ENCFF190DZM.bed.gz	hg19			released
60	ENCFF171XYZ	bed narrowPeak	peaks	ENCSR365GRX	ChIP-seq	EFO:0001182	HEK293	immortalized cell line	embryonic	F	na	Homo sapiens					eGFP-ZFP37	ENCAB976SGG	DNA				formaldehyde	10/25/16	ENCODE				1, 2							ENCFF014YFY, ENCFF365IHN	7342576	ENCODE Processing Pipeline	c741915e8d4e25e0f3579e0c6f92371c		https://www.encodeproject.org/files/ENCFF171XYZ/@@download/ENCFF171XYZ.bed.gz	hg19			released
61	ENCFF755ATW	bed narrowPeak	conservative idr thresholded peaks	ENCSR365GRX	ChIP-seq	EFO:0001182	HEK293	immortalized cell line	embryonic	F	na	Homo sapiens					eGFP-ZFP37	ENCAB976SGG	DNA				formaldehyde	10/25/16	ENCODE				1, 2							ENCFF001TDO, ENCFF171XYZ, ENCFF190DZM, ENCFF616MLP	312586	ENCODE Processing Pipeline	aa1afab2db1bb680c69e78ae908bcb06		https://www.encodeproject.org/files/ENCFF755ATW/@@download/ENCFF755ATW.bed.gz	hg19			released
62	ENCFF298TDL	bed narrowPeak	optimal idr thresholded peaks	ENCSR365GRX	ChIP-seq	EFO:0001182	HEK293	immortalized cell line	embryonic	F	na	Homo sapiens					eGFP-ZFP37	ENCAB976SGG	DNA				formaldehyde	10/25/16	ENCODE				1, 2							ENCFF001TDO, ENCFF171XYZ, ENCFF190DZM, ENCFF616MLP	362816	ENCODE Processing Pipeline	d25445c73e6bac1da453265e2c164029		https://www.encodeproject.org/files/ENCFF298TDL/@@download/ENCFF298TDL.bed.gz	hg19			released
63	ENCFF859ZJJ	bed narrowPeak	peaks	ENCSR267UCE	ChIP-seq	EFO:0007112	Loucy	immortalized cell line	adult	F	38 year	Homo sapiens					H3F3A	ENCAB494QXU	DNA					11/2/16	ENCODE				1							ENCFF552AOU, ENCFF627OZV, ENCFF938OPX	1326076	ENCODE Processing Pipeline	f370ebed851e3cb9f28bcf07433501a7		https://www.encodeproject.org/files/ENCFF859ZJJ/@@download/ENCFF859ZJJ.bed.gz	hg19			released	low read depth, mild to moderate bottlenecking, antibody characterized with exemption		insufficient read depth
64	ENCFF087CPK	bed narrowPeak	peaks	ENCSR267UCE	ChIP-seq	EFO:0007112	Loucy	immortalized cell line	adult	F	38 year	Homo sapiens					H3F3A	ENCAB494QXU	DNA					11/2/16	ENCODE				2							ENCFF154PDL, ENCFF552AOU, ENCFF938OPX	755699	ENCODE Processing Pipeline	6c515ba977479e6c04bce53745265d46		https://www.encodeproject.org/files/ENCFF087CPK/@@download/ENCFF087CPK.bed.gz	hg19			released	low read depth, mild to moderate bottlenecking, antibody characterized with exemption		insufficient read depth
65	ENCFF049YRJ	bed narrowPeak	peaks	ENCSR267UCE	ChIP-seq	EFO:0007112	Loucy	immortalized cell line	adult	F	38 year	Homo sapiens					H3F3A	ENCAB494QXU	DNA					11/2/16	ENCODE				1, 2							ENCFF154PDL, ENCFF552AOU, ENCFF627OZV, ENCFF938OPX	1496567	ENCODE Processing Pipeline	35b09e1277932022a793e936253a98fb		https://www.encodeproject.org/files/ENCFF049YRJ/@@download/ENCFF049YRJ.bed.gz	hg19			released	low read depth, mild to moderate bottlenecking, antibody characterized with exemption		insufficient read depth
66	ENCFF480UVM	bed narrowPeak	replicated peaks	ENCSR267UCE	ChIP-seq	EFO:0007112	Loucy	immortalized cell line	adult	F	38 year	Homo sapiens					H3F3A	ENCAB494QXU	DNA					11/2/16	ENCODE				1, 2							ENCFF049YRJ, ENCFF087CPK, ENCFF859ZJJ	531258	ENCODE Processing Pipeline	1f0fcdc809730abab3bd14a86c11bc7d		https://www.encodeproject.org/files/ENCFF480UVM/@@download/ENCFF480UVM.bed.gz	hg19			released	low read depth, mild to moderate bottlenecking, antibody characterized with exemption		insufficient read depth
67	ENCFF744CHB	bed narrowPeak	peaks	ENCSR416AUW	ChIP-seq	UBERON:0008367	breast epithelium	tissue	adult	F	53 year	Homo sapiens					H3K4me3	ENCAB582RSV	DNA					11/2/16	ENCODE				2							ENCFF535AIZ, ENCFF647UET	1220415	ENCODE Processing Pipeline	789b72f11a320d0911fb432aef274b6d		https://www.encodeproject.org/files/ENCFF744CHB/@@download/ENCFF744CHB.bed.gz	hg19			released	moderate library complexity, mild to moderate bottlenecking	biological replicates with identical biosample
68	ENCFF663KGP	bed narrowPeak	peaks	ENCSR416AUW	ChIP-seq	UBERON:0008367	breast epithelium	tissue	adult	F	53 year	Homo sapiens					H3K4me3	ENCAB582RSV	DNA					11/2/16	ENCODE				1							ENCFF133DTX, ENCFF535AIZ	988013	ENCODE Processing Pipeline	a8c8348cd61c78d2e196e72b93283e3d		https://www.encodeproject.org/files/ENCFF663KGP/@@download/ENCFF663KGP.bed.gz	hg19			released	moderate library complexity, mild to moderate bottlenecking	biological replicates with identical biosample
69	ENCFF725YRX	bed narrowPeak	peaks	ENCSR416AUW	ChIP-seq	UBERON:0008367	breast epithelium	tissue	adult	F	53 year	Homo sapiens					H3K4me3	ENCAB582RSV	DNA					11/2/16	ENCODE				1, 2							ENCFF133DTX, ENCFF535AIZ, ENCFF647UET	1057700	ENCODE Processing Pipeline	a8c8dd262de6a9bc0dd5aa5846141633		https://www.encodeproject.org/files/ENCFF725YRX/@@download/ENCFF725YRX.bed.gz	hg19			released	moderate library complexity, mild to moderate bottlenecking	biological replicates with identical biosample
70	ENCFF065TIH	bed narrowPeak	replicated peaks	ENCSR416AUW	ChIP-seq	UBERON:0008367	breast epithelium	tissue	adult	F	53 year	Homo sapiens					H3K4me3	ENCAB582RSV	DNA					11/2/16	ENCODE				1, 2							ENCFF663KGP, ENCFF725YRX, ENCFF744CHB	1223904	ENCODE Processing Pipeline	02e26738591a00273d25b62971045210		https://www.encodeproject.org/files/ENCFF065TIH/@@download/ENCFF065TIH.bed.gz	hg19			released	moderate library complexity, mild to moderate bottlenecking	biological replicates with identical biosample
71	ENCFF728URH	bed narrowPeak	peaks	ENCSR994NPK	ChIP-seq	CL:0000746	cardiac muscle cell	in vitro differentiated cells	fetal	na	na	Homo sapiens					H3K36me3	ENCAB405MHV	DNA					11/12/16	ENCODE				1							ENCFF484AYB, ENCFF491GAC, ENCFF658KDM	3241368	ENCODE Processing Pipeline	bb55936dcceecee4430888c738a1ed4e		https://www.encodeproject.org/files/ENCFF728URH/@@download/ENCFF728URH.bed.gz	hg19			released
72	ENCFF584NFP	bed narrowPeak	peaks	ENCSR994NPK	ChIP-seq	CL:0000746	cardiac muscle cell	in vitro differentiated cells	fetal	na	na	Homo sapiens					H3K36me3	ENCAB405MHV	DNA					11/12/16	ENCODE				1, 2							ENCFF009AIP, ENCFF484AYB, ENCFF491GAC, ENCFF658KDM	2432750	ENCODE Processing Pipeline	c9806c3b2df41fa7a2c612e0ba452731		https://www.encodeproject.org/files/ENCFF584NFP/@@download/ENCFF584NFP.bed.gz	hg19			released
73	ENCFF405KTW	bed narrowPeak	peaks	ENCSR994NPK	ChIP-seq	CL:0000746	cardiac muscle cell	in vitro differentiated cells	fetal	na	na	Homo sapiens					H3K36me3	ENCAB405MHV	DNA					11/12/16	ENCODE				2							ENCFF009AIP, ENCFF658KDM	341368	ENCODE Processing Pipeline	75d3bb683b2b0782806de0fb8e4d2c95		https://www.encodeproject.org/files/ENCFF405KTW/@@download/ENCFF405KTW.bed.gz	hg19			released
74	ENCFF247JOW	bed narrowPeak	replicated peaks	ENCSR994NPK	ChIP-seq	CL:0000746	cardiac muscle cell	in vitro differentiated cells	fetal	na	na	Homo sapiens					H3K36me3	ENCAB405MHV	DNA					11/12/16	ENCODE				1, 2							ENCFF405KTW, ENCFF584NFP, ENCFF728URH	1789198	ENCODE Processing Pipeline	6bae99664afd43f3a469a0bb5b582124		https://www.encodeproject.org/files/ENCFF247JOW/@@download/ENCFF247JOW.bed.gz	hg19			released
75	ENCFF594MZL	bed narrowPeak	peaks	ENCSR269ULZ	ChIP-seq	CL:0000746	cardiac muscle cell	in vitro differentiated cells	fetal	na	na	Homo sapiens					H3K9me3	ENCAB369JSU	DNA					1/5/17	ENCODE				1							ENCFF491GAC, ENCFF658KDM, ENCFF843MXG	1400476	ENCODE Processing Pipeline	f81947fcc4c7b5e42c1ce7e0014adbd1		https://www.encodeproject.org/files/ENCFF594MZL/@@download/ENCFF594MZL.bed.gz	hg19			released	low read depth, mild to moderate bottlenecking		insufficient read depth
76	ENCFF037DIX	bed narrowPeak	peaks	ENCSR269ULZ	ChIP-seq	CL:0000746	cardiac muscle cell	in vitro differentiated cells	fetal	na	na	Homo sapiens					H3K9me3	ENCAB369JSU	DNA					1/5/17	ENCODE				2							ENCFF311UHM, ENCFF658KDM	654275	ENCODE Processing Pipeline	32c267af1a8df20d8e170960ca6d4120		https://www.encodeproject.org/files/ENCFF037DIX/@@download/ENCFF037DIX.bed.gz	hg19			released	low read depth, mild to moderate bottlenecking		insufficient read depth
77	ENCFF069LAN	bed narrowPeak	peaks	ENCSR269ULZ	ChIP-seq	CL:0000746	cardiac muscle cell	in vitro differentiated cells	fetal	na	na	Homo sapiens					H3K9me3	ENCAB369JSU	DNA					1/5/17	ENCODE				1, 2							ENCFF311UHM, ENCFF491GAC, ENCFF658KDM, ENCFF843MXG	504880	ENCODE Processing Pipeline	e34d7b89f02345a50e2f8cc36d17f335		https://www.encodeproject.org/files/ENCFF069LAN/@@download/ENCFF069LAN.bed.gz	hg19			released	low read depth, mild to moderate bottlenecking		insufficient read depth
78	ENCFF817HHD	bed narrowPeak	replicated peaks	ENCSR269ULZ	ChIP-seq	CL:0000746	cardiac muscle cell	in vitro differentiated cells	fetal	na	na	Homo sapiens					H3K9me3	ENCAB369JSU	DNA					1/5/17	ENCODE				1, 2							ENCFF037DIX, ENCFF069LAN, ENCFF594MZL	144079	ENCODE Processing Pipeline	429b7bd4b859e262c34ab15c38551bc6		https://www.encodeproject.org/files/ENCFF817HHD/@@download/ENCFF817HHD.bed.gz	hg19			released	low read depth, mild to moderate bottlenecking		insufficient read depth
79	ENCFF002CHP	bed narrowPeak	optimal idr thresholded peaks	ENCSR000BGP	ChIP-seq	EFO:0002784	GM12878	immortalized cell line	adult	F	na	Homo sapiens					POU2F2	ENCAB000AKC	DNA		see document	see document		7/18/11	ENCODE												526423	ENCODE Consortium Analysis Working Group	a7b42064e6a428752010ce2ce7493414		https://www.encodeproject.org/files/ENCFF002CHP/@@download/ENCFF002CHP.bed.gz	hg19			archived	low read length, low read depth, mild to moderate bottlenecking	biological replicates with identical biosample
80	ENCFF001VIZ	bed narrowPeak	peaks	ENCSR000ECV	ChIP-seq	EFO:0002791	HeLa-S3	immortalized cell line	adult	F	31 year	Homo sapiens					EP300	ENCAB000AJO	DNA		see document	see document		10/29/11	ENCODE												592897	Michael Snyder, Stanford	03318fdfd18a02ac7c08e995f78ab0a2		https://www.encodeproject.org/files/ENCFF001VIZ/@@download/ENCFF001VIZ.bed.gz	hg19			released	low read length	biological replicates with identical biosample
81	ENCFF002CSX	bed narrowPeak	optimal idr thresholded peaks	ENCSR000ECV	ChIP-seq	EFO:0002791	HeLa-S3	immortalized cell line	adult	F	31 year	Homo sapiens					EP300	ENCAB000AJO	DNA		see document	see document		10/29/11	ENCODE												609315	ENCODE Consortium Analysis Working Group	11543569f44a558a29a45baff1a62ddf		https://www.encodeproject.org/files/ENCFF002CSX/@@download/ENCFF002CSX.bed.gz	hg19			released	low read length	biological replicates with identical biosample
82	ENCFF001VLV	bed narrowPeak	peaks	ENCSR000EFD	ChIP-seq	NTR:0004647	IMR-90	primary cell	fetal	F	16 week	Homo sapiens					RFX5	ENCAB000AKJ	DNA		see document	see document		8/20/12	ENCODE												40217	Michael Snyder, Stanford	c288fd19ea1d5c991057a7b4ff01ca3b		https://www.encodeproject.org/files/ENCFF001VLV/@@download/ENCFF001VLV.bed.gz	hg19			archived	low read length, low read depth, moderate library complexity, mild to moderate bottlenecking	NTR biosample, biological replicates with identical biosample
83	ENCFF001VHI	bed narrowPeak	peaks	ENCSR000EUN	ChIP-seq	EFO:0003042	H1-hESC	stem cell	embryonic	M	na	Homo sapiens					ZNF274	ENCAB000AMV	DNA		see document	see document		8/20/12	ENCODE												51581	Peggy Farnham, USC	2d54ec8372c91172e03be0e279f83961		https://www.encodeproject.org/files/ENCFF001VHI/@@download/ENCFF001VHI.bed.gz	hg19			released	low read length	biological replicates with identical biosample
84	ENCFF001VJJ	bed narrowPeak	peaks	ENCSR000EDC	ChIP-seq	EFO:0002791	HeLa-S3	immortalized cell line	adult	F	31 year	Homo sapiens					STAT3	ENCAB000ALH	DNA		see document	see document		10/29/11	ENCODE												385351	Michael Snyder, Stanford	3fbd232fe880dc49815fbae63676a766		https://www.encodeproject.org/files/ENCFF001VJJ/@@download/ENCFF001VJJ.bed.gz	hg19			released	low read length	biological replicates with identical biosample
85	ENCFF002CTH	bed narrowPeak	optimal idr thresholded peaks	ENCSR000EDC	ChIP-seq	EFO:0002791	HeLa-S3	immortalized cell line	adult	F	31 year	Homo sapiens					STAT3	ENCAB000ALH	DNA		see document	see document		10/29/11	ENCODE												348525	ENCODE Consortium Analysis Working Group	9d04aa699bf6a49606986f1798d9d4f8		https://www.encodeproject.org/files/ENCFF002CTH/@@download/ENCFF002CTH.bed.gz	hg19			released	low read length	biological replicates with identical biosample
86	ENCFF002CEX	bed narrowPeak	optimal idr thresholded peaks	ENCSR000ARR	ChIP-seq	CL:0000127	astrocyte	primary cell	unknown	na	na	Homo sapiens					EZH2	ENCAB000AGH	DNA		see document	see document		3/6/12	ENCODE												137350	ENCODE Consortium Analysis Working Group	5f7f925972974ea9b75acf90765240cf		https://www.encodeproject.org/files/ENCFF002CEX/@@download/ENCFF002CEX.bed.gz	hg19			archived	low read length, mild to moderate bottlenecking, inconsistent platforms		insufficient read depth
87	ENCFF001VJF	bed narrowPeak	peaks	ENCSR000DNU	ChIP-seq	EFO:0002791	HeLa-S3	immortalized cell line	adult	F	31 year	Homo sapiens					POLR3A	ENCAB000AKL	DNA		see document	see document		10/29/11	ENCODE												66682	Kevin Struhl, HMS	e1766126512ad2f81db5767124a863c7		https://www.encodeproject.org/files/ENCFF001VJF/@@download/ENCFF001VJF.bed.gz	hg19			released	inconsistent platforms	biological replicates with identical biosample	insufficient read length
88	ENCFF002CTD	bed narrowPeak	optimal idr thresholded peaks	ENCSR000DNU	ChIP-seq	EFO:0002791	HeLa-S3	immortalized cell line	adult	F	31 year	Homo sapiens					POLR3A	ENCAB000AKL	DNA		see document	see document		10/29/11	ENCODE												70522	ENCODE Consortium Analysis Working Group	168146bed937ff725b3e1f9e98b70ed2		https://www.encodeproject.org/files/ENCFF002CTD/@@download/ENCFF002CTD.bed.gz	hg19			released	inconsistent platforms	biological replicates with identical biosample	insufficient read length
89	ENCFF001VHU	bed narrowPeak	peaks	ENCSR000DNX	ChIP-seq	EFO:0002791	HeLa-S3	immortalized cell line	adult	F	31 year	Homo sapiens					BDP1	ENCAB000AEI	DNA		see document	see document		10/29/11	ENCODE												13432	Kevin Struhl, HMS	da8625f81a7cbf84ad37a25c9a2d2163		https://www.encodeproject.org/files/ENCFF001VHU/@@download/ENCFF001VHU.bed.gz	hg19			released	inconsistent platforms	biological replicates with identical biosample	insufficient read length
90	ENCFF002CRV	bed narrowPeak	optimal idr thresholded peaks	ENCSR000DNX	ChIP-seq	EFO:0002791	HeLa-S3	immortalized cell line	adult	F	31 year	Homo sapiens					BDP1	ENCAB000AEI	DNA		see document	see document		10/29/11	ENCODE												13232	ENCODE Consortium Analysis Working Group	fe274615f1addff9d92690272a00fbc4		https://www.encodeproject.org/files/ENCFF002CRV/@@download/ENCFF002CRV.bed.gz	hg19			released	inconsistent platforms	biological replicates with identical biosample	insufficient read length
91	ENCFF001VHL	bed narrowPeak	peaks	ENCSR000EVB	ChIP-seq	EFO:0001182	HEK293	immortalized cell line	embryonic	F	na	Homo sapiens					ELK4	ENCAB000AGC	DNA		see document	see document		10/29/11	ENCODE												53377	Peggy Farnham, USC	eb01bc868a6fcd3e08d432c290866067		https://www.encodeproject.org/files/ENCFF001VHL/@@download/ENCFF001VHL.bed.gz	hg19			released	low read length	biological replicates with identical biosample
92	ENCFF002CRM	bed narrowPeak	optimal idr thresholded peaks	ENCSR000EVB	ChIP-seq	EFO:0001182	HEK293	immortalized cell line	embryonic	F	na	Homo sapiens					ELK4	ENCAB000AGC	DNA		see document	see document		10/29/11	ENCODE												38731	ENCODE Consortium Analysis Working Group	919096356b9185293cad6166f6b760a1		https://www.encodeproject.org/files/ENCFF002CRM/@@download/ENCFF002CRM.bed.gz	hg19			released	low read length	biological replicates with identical biosample
93	ENCFF001USO	bed narrowPeak	peaks	ENCSR000DLE	ChIP-seq	EFO:0002789	GM19239	immortalized cell line	unknown	M	na	Homo sapiens					CTCF	ENCAB000AXY	DNA		see document	see document		3/17/11	ENCODE												1384117	Vishwanath Iyer, UTA	12e1b7e9a3f42051505faad4dcc6d71b		https://www.encodeproject.org/files/ENCFF001USO/@@download/ENCFF001USO.bed.gz	hg19			released	low read length, low read depth	mismatched file status, biological replicates with identical biosample	insufficient read depth, missing possible_controls
94	ENCFF002DAO	bed narrowPeak	optimal idr thresholded peaks	ENCSR000DLE	ChIP-seq	EFO:0002789	GM19239	immortalized cell line	unknown	M	na	Homo sapiens					CTCF	ENCAB000AXY	DNA		see document	see document		3/17/11	ENCODE												783054	ENCODE Consortium Analysis Working Group	d95fe79a0f56bda488beee0ef74e5fcd		https://www.encodeproject.org/files/ENCFF002DAO/@@download/ENCFF002DAO.bed.gz	hg19			released	low read length, low read depth	mismatched file status, biological replicates with identical biosample	insufficient read depth, missing possible_controls
95	ENCFF001VJT	bed narrowPeak	peaks	ENCSR000DNT	ChIP-seq	EFO:0002791	HeLa-S3	immortalized cell line	adult	F	31 year	Homo sapiens					ZZZ3	ENCAB000AMX	DNA		see document	see document		10/29/11	ENCODE												31100	Kevin Struhl, HMS	4d84085297f12724dd170b233feb07d6		https://www.encodeproject.org/files/ENCFF001VJT/@@download/ENCFF001VJT.bed.gz	hg19			released	low read length, inconsistent platforms	biological replicates with identical biosample
96	ENCFF002CTR	bed narrowPeak	optimal idr thresholded peaks	ENCSR000DNT	ChIP-seq	EFO:0002791	HeLa-S3	immortalized cell line	adult	F	31 year	Homo sapiens					ZZZ3	ENCAB000AMX	DNA		see document	see document		10/29/11	ENCODE												7257	ENCODE Consortium Analysis Working Group	7695f41be364380f1e726d98727cc044		https://www.encodeproject.org/files/ENCFF002CTR/@@download/ENCFF002CTR.bed.gz	hg19			released	low read length, inconsistent platforms	biological replicates with identical biosample
97	ENCFF001VID	bed narrowPeak	peaks	ENCSR000EZD	ChIP-seq	EFO:0002791	HeLa-S3	immortalized cell line	adult	F	31 year	Homo sapiens					MYC	ENCAB000AET	DNA		see document	see document		10/29/11	ENCODE												170090	Sherman Weissman, Yale	d262bee59ec5d532b2da831bbec72c1a		https://www.encodeproject.org/files/ENCFF001VID/@@download/ENCFF001VID.bed.gz	hg19			released	inconsistent platforms	biological replicates with identical biosample	insufficient read length
98	ENCFF002CSE	bed narrowPeak	optimal idr thresholded peaks	ENCSR000EZD	ChIP-seq	EFO:0002791	HeLa-S3	immortalized cell line	adult	F	31 year	Homo sapiens					MYC	ENCAB000AET	DNA		see document	see document		10/29/11	ENCODE												253559	ENCODE Consortium Analysis Working Group	cd0ff8cf66b0bac2ec9a653fc3344457		https://www.encodeproject.org/files/ENCFF002CSE/@@download/ENCFF002CSE.bed.gz	hg19			released	inconsistent platforms	biological replicates with identical biosample	insufficient read length
99	ENCFF001VJA	bed narrowPeak	peaks	ENCSR000EZL	ChIP-seq	EFO:0002791	HeLa-S3	immortalized cell line	adult	F	31 year	Homo sapiens					POLR2A	ENCAB000AOC	DNA		see document	see document		10/29/11	ENCODE												278587	Sherman Weissman, Yale	638d76fe3cbd93e5dd0ea98edfc3ded0		https://www.encodeproject.org/files/ENCFF001VJA/@@download/ENCFF001VJA.bed.gz	hg19			released	inconsistent platforms	biological replicates with identical biosample	insufficient read length
100	ENCFF002CSY	bed narrowPeak	optimal idr thresholded peaks	ENCSR000EZL	ChIP-seq	EFO:0002791	HeLa-S3	immortalized cell line	adult	F	31 year	Homo sapiens					POLR2A	ENCAB000AOC	DNA		see document	see document		10/29/11	ENCODE												453301	ENCODE Consortium Analysis Working Group	ebdabfe25f69ac5107fc0aa03d1ecae4		https://www.encodeproject.org/files/ENCFF002CSY/@@download/ENCFF002CSY.bed.gz	hg19			released	inconsistent platforms	biological replicates with identical biosample	insufficient read length
101	ENCFF001USE	bed narrowPeak	peaks	ENCSR000DKP	ChIP-seq	EFO:0005334	GM10248	immortalized cell line	unknown	M	32 year	Homo sapiens					CTCF	ENCAB000AXY	DNA		see document	see document		8/27/12	ENCODE				1	1.0							1381266	Vishwanath Iyer, UTA	285966ae09ce968994fae18e23a07669		https://www.encodeproject.org/files/ENCFF001USE/@@download/ENCFF001USE.bed.gz	hg19			released	low read depth, mild to moderate bottlenecking	biological replicates with identical biosample	insufficient read depth
102	ENCFF251JON	bed narrowPeak	peaks	ENCSR000DKP	ChIP-seq	EFO:0005334	GM10248	immortalized cell line	unknown	M	32 year	Homo sapiens					CTCF	ENCAB000AXY	DNA		see document	see document		8/27/12	ENCODE				1							ENCFF384QVL, ENCFF531PKS	3572878	ENCODE Processing Pipeline	6936922484264644e8d91f08d0c8ad1d		https://www.encodeproject.org/files/ENCFF251JON/@@download/ENCFF251JON.bed.gz	hg19			released	low read depth, mild to moderate bottlenecking	biological replicates with identical biosample	insufficient read depth
103	ENCFF049XKA	bed narrowPeak	peaks	ENCSR000DKP	ChIP-seq	EFO:0005334	GM10248	immortalized cell line	unknown	M	32 year	Homo sapiens					CTCF	ENCAB000AXY	DNA		see document	see document		8/27/12	ENCODE				2							ENCFF384QVL, ENCFF666BHZ	2854269	ENCODE Processing Pipeline	adfd22125195df800a1212c8a381ec51		https://www.encodeproject.org/files/ENCFF049XKA/@@download/ENCFF049XKA.bed.gz	hg19			released	low read depth, mild to moderate bottlenecking	biological replicates with identical biosample	insufficient read depth
104	ENCFF927PCL	bed narrowPeak	peaks	ENCSR000DKP	ChIP-seq	EFO:0005334	GM10248	immortalized cell line	unknown	M	32 year	Homo sapiens					CTCF	ENCAB000AXY	DNA		see document	see document		8/27/12	ENCODE				1, 2							ENCFF384QVL, ENCFF531PKS, ENCFF666BHZ	3719410	ENCODE Processing Pipeline	8ad138ada1b8cc65c31b70f841bec445		https://www.encodeproject.org/files/ENCFF927PCL/@@download/ENCFF927PCL.bed.gz	hg19			released	low read depth, mild to moderate bottlenecking	biological replicates with identical biosample	insufficient read depth
105	ENCFF210PLK	bed narrowPeak	conservative idr thresholded peaks	ENCSR000DKP	ChIP-seq	EFO:0005334	GM10248	immortalized cell line	unknown	M	32 year	Homo sapiens					CTCF	ENCAB000AXY	DNA		see document	see document		8/27/12	ENCODE				1, 2							ENCFF001TDO, ENCFF049XKA, ENCFF251JON, ENCFF927PCL	563417	ENCODE Processing Pipeline	e0ba950f98c4bcacedd5503af90fa466		https://www.encodeproject.org/files/ENCFF210PLK/@@download/ENCFF210PLK.bed.gz	hg19			released	low read depth, mild to moderate bottlenecking	biological replicates with identical biosample	insufficient read depth
106	ENCFF001VIM	bed narrowPeak	peaks	ENCSR000EVM	ChIP-seq	EFO:0002791	HeLa-S3	immortalized cell line	adult	F	31 year	Homo sapiens					HA-E2F1	ENCAB000ASV	DNA		see document	see document		10/29/11	ENCODE												126001	Peggy Farnham, USC	e055d51a85d34190c0f8b53dfdc1844e		https://www.encodeproject.org/files/ENCFF001VIM/@@download/ENCFF001VIM.bed.gz	hg19			released	inconsistent platforms, missing tag construct	biological replicates with identical biosample	insufficient read length
107	ENCFF002CSM	bed narrowPeak	optimal idr thresholded peaks	ENCSR000EVM	ChIP-seq	EFO:0002791	HeLa-S3	immortalized cell line	adult	F	31 year	Homo sapiens					HA-E2F1	ENCAB000ASV	DNA		see document	see document		10/29/11	ENCODE												246331	ENCODE Consortium Analysis Working Group	864ab74ed79ccb5bc75f7c1d9492a8fc		https://www.encodeproject.org/files/ENCFF002CSM/@@download/ENCFF002CSM.bed.gz	hg19			released	inconsistent platforms, missing tag construct	biological replicates with identical biosample	insufficient read length
108	ENCFF001VFY	bed narrowPeak	peaks	ENCSR000EAJ	ChIP-seq	EFO:0002785	GM12891	immortalized cell line	unknown	M	na	Homo sapiens					POLR2A	ENCAB000AOC	DNA		see document	see document		10/29/11	ENCODE												375279	Michael Snyder, Stanford	a4772896ff1618c7513bb9edc3a2bb8d		https://www.encodeproject.org/files/ENCFF001VFY/@@download/ENCFF001VFY.bed.gz	hg19			released	mixed read lengths	biological replicates with identical biosample	insufficient read length
109	ENCFF002CQA	bed narrowPeak	optimal idr thresholded peaks	ENCSR000EAJ	ChIP-seq	EFO:0002785	GM12891	immortalized cell line	unknown	M	na	Homo sapiens					POLR2A	ENCAB000AOC	DNA		see document	see document		10/29/11	ENCODE												459231	ENCODE Consortium Analysis Working Group	3e3edcca4591f6adc4da3f652692f702		https://www.encodeproject.org/files/ENCFF002CQA/@@download/ENCFF002CQA.bed.gz	hg19			released	mixed read lengths	biological replicates with identical biosample	insufficient read length
110	ENCFF758IVR	bed narrowPeak	peaks	ENCSR165LOF	ChIP-seq	EFO:0007112	Loucy	immortalized cell line	adult	F	38 year	Homo sapiens					H3K4me2	ENCAB000ANF, ENCAB000AUX	DNA		see document	see document		9/4/14	ENCODE				1							ENCFF552AOU, ENCFF763TYC, ENCFF938OPX	2144478	ENCODE Processing Pipeline	bae7ded3431193f011c09c4f02a3e325		https://www.encodeproject.org/files/ENCFF758IVR/@@download/ENCFF758IVR.bed.gz	hg19			released	low read length, low read depth, moderate library complexity, mild to moderate bottlenecking, antibody characterized with exemption	missing unfiltered alignments	severe bottlenecking
111	ENCFF923WFT	bed narrowPeak	peaks	ENCSR165LOF	ChIP-seq	EFO:0007112	Loucy	immortalized cell line	adult	F	38 year	Homo sapiens					H3K4me2	ENCAB000ANF, ENCAB000AUX	DNA		see document	see document		9/4/14	ENCODE				2							ENCFF552AOU, ENCFF724AQB, ENCFF938OPX	1680699	ENCODE Processing Pipeline	8f41e575c11cbd61ff51deebb7cff71b		https://www.encodeproject.org/files/ENCFF923WFT/@@download/ENCFF923WFT.bed.gz	hg19			released	low read length, low read depth, moderate library complexity, mild to moderate bottlenecking, antibody characterized with exemption	missing unfiltered alignments	severe bottlenecking
112	ENCFF686LEN	bed narrowPeak	peaks	ENCSR165LOF	ChIP-seq	EFO:0007112	Loucy	immortalized cell line	adult	F	38 year	Homo sapiens					H3K4me2	ENCAB000ANF, ENCAB000AUX	DNA		see document	see document		9/4/14	ENCODE				1, 2							ENCFF552AOU, ENCFF724AQB, ENCFF763TYC, ENCFF938OPX	2253744	ENCODE Processing Pipeline	7dffaeaff1d29c667a441bbd519d0d6a		https://www.encodeproject.org/files/ENCFF686LEN/@@download/ENCFF686LEN.bed.gz	hg19			released	low read length, low read depth, moderate library complexity, mild to moderate bottlenecking, antibody characterized with exemption	missing unfiltered alignments	severe bottlenecking
113	ENCFF337SIS	bed narrowPeak	replicated peaks	ENCSR165LOF	ChIP-seq	EFO:0007112	Loucy	immortalized cell line	adult	F	38 year	Homo sapiens					H3K4me2	ENCAB000ANF, ENCAB000AUX	DNA		see document	see document		9/4/14	ENCODE				1, 2							ENCFF686LEN, ENCFF758IVR, ENCFF923WFT	2352829	ENCODE Processing Pipeline	6bcbf78febd853c3ec1e52dfc1bfec69		https://www.encodeproject.org/files/ENCFF337SIS/@@download/ENCFF337SIS.bed.gz	hg19			released	low read length, low read depth, moderate library complexity, mild to moderate bottlenecking, antibody characterized with exemption	missing unfiltered alignments	severe bottlenecking
114	ENCFF001VIX	bed narrowPeak	peaks	ENCSR000DNR	ChIP-seq	EFO:0002791	HeLa-S3	immortalized cell line	adult	F	31 year	Homo sapiens					NFYB	ENCAB000AJD	DNA		see document	see document		10/29/11	ENCODE												271929	Kevin Struhl, HMS	12edffc71fcd35fbb367b9b3675ee4ca		https://www.encodeproject.org/files/ENCFF001VIX/@@download/ENCFF001VIX.bed.gz	hg19			released	low read length	biological replicates with identical biosample
115	ENCFF002CSV	bed narrowPeak	optimal idr thresholded peaks	ENCSR000DNR	ChIP-seq	EFO:0002791	HeLa-S3	immortalized cell line	adult	F	31 year	Homo sapiens					NFYB	ENCAB000AJD	DNA		see document	see document		10/29/11	ENCODE												176124	ENCODE Consortium Analysis Working Group	25d644731439a2bfeab2c0fd6d75a7ff		https://www.encodeproject.org/files/ENCFF002CSV/@@download/ENCFF002CSV.bed.gz	hg19			released	low read length	biological replicates with identical biosample
116	ENCFF250RDT	bed narrowPeak	peaks	ENCSR589GII	ChIP-seq	UBERON:0001496	ascending aorta	tissue	adult	F	53 year	Homo sapiens					H3K27me3	ENCAB036YAO	DNA					11/3/16	ENCODE				1							ENCFF668BEV, ENCFF918UGT	1121975	ENCODE Processing Pipeline	70dbae0c6ea22045bd1dc8522280ecf2		https://www.encodeproject.org/files/ENCFF250RDT/@@download/ENCFF250RDT.bed.gz	hg19			released	low read depth, moderate library complexity, mild to moderate bottlenecking	experiment not submitted to GEO
117	ENCFF946HAJ	bed narrowPeak	stable peaks	ENCSR589GII	ChIP-seq	UBERON:0001496	ascending aorta	tissue	adult	F	53 year	Homo sapiens					H3K27me3	ENCAB036YAO	DNA					11/3/16	ENCODE				1							ENCFF250RDT	276518	ENCODE Processing Pipeline	ab7447c869d4c2de0527c7233de8e9d1		https://www.encodeproject.org/files/ENCFF946HAJ/@@download/ENCFF946HAJ.bed.gz	hg19			released	low read depth, moderate library complexity, mild to moderate bottlenecking	experiment not submitted to GEO
118	ENCFF449OJY	bed narrowPeak	peaks	ENCSR553IAW	ChIP-seq	UBERON:0008367	breast epithelium	tissue	adult	F	53 year	Homo sapiens					H3K4me1	ENCAB472HKJ	DNA					11/3/16	ENCODE				1							ENCFF535AIZ, ENCFF846AWE	809400	ENCODE Processing Pipeline	2bce79c38d1159090fbd508f0eff14be		https://www.encodeproject.org/files/ENCFF449OJY/@@download/ENCFF449OJY.bed.gz	hg19			released		experiment not submitted to GEO
119	ENCFF336DDM	bed narrowPeak	stable peaks	ENCSR553IAW	ChIP-seq	UBERON:0008367	breast epithelium	tissue	adult	F	53 year	Homo sapiens					H3K4me1	ENCAB472HKJ	DNA					11/3/16	ENCODE				1							ENCFF449OJY	334325	ENCODE Processing Pipeline	e4180fdd35e36f4b693a4ab23d729b8d		https://www.encodeproject.org/files/ENCFF336DDM/@@download/ENCFF336DDM.bed.gz	hg19			released		experiment not submitted to GEO
120	ENCFF001VDW	bed narrowPeak	peaks	ENCSR000DZJ	ChIP-seq	EFO:0002784	GM12878	immortalized cell line	adult	F	na	Homo sapiens					BHLHE40	ENCAB000AEK	DNA		see document	see document		10/29/11	ENCODE												1086634	Michael Snyder, Stanford	43496bc940997f5b2495c4789e88d0d1		https://www.encodeproject.org/files/ENCFF001VDW/@@download/ENCFF001VDW.bed.gz	hg19			released	low read length, low read depth	mismatched file status, biological replicates with identical biosample, NTR biosample
121	ENCFF002COK	bed narrowPeak	optimal idr thresholded peaks	ENCSR000DZJ	ChIP-seq	EFO:0002784	GM12878	immortalized cell line	adult	F	na	Homo sapiens					BHLHE40	ENCAB000AEK	DNA		see document	see document		10/29/11	ENCODE												326289	ENCODE Consortium Analysis Working Group	100a70ef09b8815c8809ed9b799cd078		https://www.encodeproject.org/files/ENCFF002COK/@@download/ENCFF002COK.bed.gz	hg19			released	low read length, low read depth	mismatched file status, biological replicates with identical biosample, NTR biosample
122	ENCFF001VFO	bed narrowPeak	peaks	ENCSR000DZZ	ChIP-seq	EFO:0002784	GM12878	immortalized cell line	adult	F	na	Homo sapiens					TBP	ENCAB000ALR	DNA		see document	see document		10/29/11	ENCODE												611449	Michael Snyder, Stanford	923cf1f45e7cae25ebfc6c93147e9718		https://www.encodeproject.org/files/ENCFF001VFO/@@download/ENCFF001VFO.bed.gz	hg19			released	low read length, low read depth	mismatched file status, biological replicates with identical biosample
123	ENCFF002CPR	bed narrowPeak	optimal idr thresholded peaks	ENCSR000DZZ	ChIP-seq	EFO:0002784	GM12878	immortalized cell line	adult	F	na	Homo sapiens					TBP	ENCAB000ALR	DNA		see document	see document		10/29/11	ENCODE												380865	ENCODE Consortium Analysis Working Group	76fd4d8cc7d5952f67c615f60a14afda		https://www.encodeproject.org/files/ENCFF002CPR/@@download/ENCFF002CPR.bed.gz	hg19			released	low read length, low read depth	mismatched file status, biological replicates with identical biosample
124	ENCFF001VIJ	bed narrowPeak	peaks	ENCSR000ECI	ChIP-seq	EFO:0002791	HeLa-S3	immortalized cell line	adult	F	31 year	Homo sapiens					ELK1	ENCAB000AGB	DNA		see document	see document		5/14/12	ENCODE												481918	Michael Snyder, Stanford	7d0f94a2a9b03295b5172f8d91957e3d		https://www.encodeproject.org/files/ENCFF001VIJ/@@download/ENCFF001VIJ.bed.gz	hg19			released	low read length	NTR biosample, biological replicates with identical biosample
125	ENCFF002CSJ	bed narrowPeak	optimal idr thresholded peaks	ENCSR000ECI	ChIP-seq	EFO:0002791	HeLa-S3	immortalized cell line	adult	F	31 year	Homo sapiens					ELK1	ENCAB000AGB	DNA		see document	see document		5/14/12	ENCODE												128199	ENCODE Consortium Analysis Working Group	68b83db449782d8ce122a93a2d7a85b9		https://www.encodeproject.org/files/ENCFF002CSJ/@@download/ENCFF002CSJ.bed.gz	hg19			released	low read length	NTR biosample, biological replicates with identical biosample
126	ENCFF001VES	bed narrowPeak	peaks	ENCSR000DZY	ChIP-seq	EFO:0002784	GM12878	immortalized cell line	adult	F	na	Homo sapiens					NFE2	ENCAB000AJB	DNA		see document	see document		10/29/11	ENCODE												247686	Michael Snyder, Stanford	7e2d6c073f6790d08b075c859885f50c		https://www.encodeproject.org/files/ENCFF001VES/@@download/ENCFF001VES.bed.gz	hg19			released	low read length, low read depth	mismatched file status, biological replicates with identical biosample
127	ENCFF002COZ	bed narrowPeak	optimal idr thresholded peaks	ENCSR000DZY	ChIP-seq	EFO:0002784	GM12878	immortalized cell line	adult	F	na	Homo sapiens					NFE2	ENCAB000AJB	DNA		see document	see document		10/29/11	ENCODE												21770	ENCODE Consortium Analysis Working Group	ce7292661cd93ab37f47d9f30154a57f		https://www.encodeproject.org/files/ENCFF002COZ/@@download/ENCFF002COZ.bed.gz	hg19			released	low read length, low read depth	mismatched file status, biological replicates with identical biosample
128	ENCFF006NCX	bed narrowPeak	peaks	ENCSR069UMW	ChIP-seq	UBERON:0001496	ascending aorta	tissue	adult	F	53 year	Homo sapiens					H3K27ac	ENCAB000AQN	DNA					11/3/16	ENCODE				1							ENCFF668BEV, ENCFF918LIT	2166713	ENCODE Processing Pipeline	1e8c25948e61bc2c84af7c19ac821753		https://www.encodeproject.org/files/ENCFF006NCX/@@download/ENCFF006NCX.bed.gz	hg19			released	mild to moderate bottlenecking	experiment not submitted to GEO
129	ENCFF420BCE	bed narrowPeak	stable peaks	ENCSR069UMW	ChIP-seq	UBERON:0001496	ascending aorta	tissue	adult	F	53 year	Homo sapiens					H3K27ac	ENCAB000AQN	DNA					11/3/16	ENCODE				1							ENCFF006NCX	1768117	ENCODE Processing Pipeline	b06f3b8019192dacd6666ae971edd156		https://www.encodeproject.org/files/ENCFF420BCE/@@download/ENCFF420BCE.bed.gz	hg19			released	mild to moderate bottlenecking	experiment not submitted to GEO
130	ENCFF001VEY	bed narrowPeak	peaks	ENCSR000DZG	ChIP-seq	EFO:0002784	GM12878	immortalized cell line	adult	F	na	Homo sapiens					EP300	ENCAB000AJO	DNA		see document	see document		10/29/11	ENCODE												943968	Michael Snyder, Stanford	b47d8a6898a2ae6b6a627b61d201b056		https://www.encodeproject.org/files/ENCFF001VEY/@@download/ENCFF001VEY.bed.gz	hg19			released	low read length, low read depth	mismatched file status, biological replicates with identical biosample
131	ENCFF002CPF	bed narrowPeak	optimal idr thresholded peaks	ENCSR000DZG	ChIP-seq	EFO:0002784	GM12878	immortalized cell line	adult	F	na	Homo sapiens					EP300	ENCAB000AJO	DNA		see document	see document		10/29/11	ENCODE												152762	ENCODE Consortium Analysis Working Group	9cc0e437af92a42a1da3184eaddbcf0a		https://www.encodeproject.org/files/ENCFF002CPF/@@download/ENCFF002CPF.bed.gz	hg19			released	low read length, low read depth	mismatched file status, biological replicates with identical biosample
132	ENCFF001VFF	bed narrowPeak	peaks	ENCSR000DZW	ChIP-seq	EFO:0002784	GM12878	immortalized cell line	adult	F	na	Homo sapiens					RFX5	ENCAB000AKJ	DNA		see document	see document		10/29/11	ENCODE												481613	Michael Snyder, Stanford	41f93eac498901e34d87ebab312e425f		https://www.encodeproject.org/files/ENCFF001VFF/@@download/ENCFF001VFF.bed.gz	hg19			released	low read length, low read depth	mismatched file status, biological replicates with identical biosample
133	ENCFF002CPL	bed narrowPeak	optimal idr thresholded peaks	ENCSR000DZW	ChIP-seq	EFO:0002784	GM12878	immortalized cell line	adult	F	na	Homo sapiens					RFX5	ENCAB000AKJ	DNA		see document	see document		10/29/11	ENCODE												115381	ENCODE Consortium Analysis Working Group	c30bfb05229daf605c7b5ef231d2f54c		https://www.encodeproject.org/files/ENCFF002CPL/@@download/ENCFF002CPL.bed.gz	hg19			released	low read length, low read depth	mismatched file status, biological replicates with identical biosample
134	ENCFF001VJP	bed narrowPeak	peaks	ENCSR000ECW	ChIP-seq	EFO:0002791	HeLa-S3	immortalized cell line	adult	F	31 year	Homo sapiens					USF2	ENCAB000AMH	DNA		see document	see document		10/29/11	ENCODE												931862	Michael Snyder, Stanford	73104677ddaf97f944ac7c8c97526bed		https://www.encodeproject.org/files/ENCFF001VJP/@@download/ENCFF001VJP.bed.gz	hg19			released	low read length	biological replicates with identical biosample
135	ENCFF002CTN	bed narrowPeak	optimal idr thresholded peaks	ENCSR000ECW	ChIP-seq	EFO:0002791	HeLa-S3	immortalized cell line	adult	F	31 year	Homo sapiens					USF2	ENCAB000AMH	DNA		see document	see document		10/29/11	ENCODE												311276	ENCODE Consortium Analysis Working Group	333a8fbc667b992f645fbede4a5501c8		https://www.encodeproject.org/files/ENCFF002CTN/@@download/ENCFF002CTN.bed.gz	hg19			released	low read length	biological replicates with identical biosample
136	ENCFF002CGP	bed narrowPeak	optimal idr thresholded peaks	ENCSR000BJY	ChIP-seq	EFO:0002784	GM12878	immortalized cell line	adult	F	na	Homo sapiens					ATF3	ENCAB000ADZ	DNA		see document	see document		7/18/11	ENCODE												33848	ENCODE Consortium Analysis Working Group	1fd1d38949e46447fd02cd6268c75ea5		https://www.encodeproject.org/files/ENCFF002CGP/@@download/ENCFF002CGP.bed.gz	hg19			archived	low read length, moderate library complexity, mild to moderate bottlenecking, low read depth	biological replicates with identical biosample	insufficient read depth
137	ENCFF001VHX	bed narrowPeak	peaks	ENCSR000DNV	ChIP-seq	EFO:0002791	HeLa-S3	immortalized cell line	adult	F	31 year	Homo sapiens					BRF2	ENCAB000AEN	DNA		see document	see document		10/29/11	ENCODE												3323	Kevin Struhl, HMS	0a35392eca5ba8dbb633b6492f39da39		https://www.encodeproject.org/files/ENCFF001VHX/@@download/ENCFF001VHX.bed.gz	hg19			released	inconsistent platforms	biological replicates with identical biosample	insufficient read length
138	ENCFF002CRY	bed narrowPeak	optimal idr thresholded peaks	ENCSR000DNV	ChIP-seq	EFO:0002791	HeLa-S3	immortalized cell line	adult	F	31 year	Homo sapiens					BRF2	ENCAB000AEN	DNA		see document	see document		10/29/11	ENCODE												8295	ENCODE Consortium Analysis Working Group	9398a1a6df6864705eb7fae3e09199ef		https://www.encodeproject.org/files/ENCFF002CRY/@@download/ENCFF002CRY.bed.gz	hg19			released	inconsistent platforms	biological replicates with identical biosample	insufficient read length
139	ENCFF001VIS	bed narrowPeak	peaks	ENCSR000ECN	ChIP-seq	EFO:0002791	HeLa-S3	immortalized cell line	adult	F	31 year	Homo sapiens					MAX	ENCAB000AIL	DNA		see document	see document		5/14/12	ENCODE												901480	Michael Snyder, Stanford	3c6c97c47266298f415c6a36ef95132c		https://www.encodeproject.org/files/ENCFF001VIS/@@download/ENCFF001VIS.bed.gz	hg19			released	low read length	biological replicates with identical biosample
140	ENCFF002CSR	bed narrowPeak	optimal idr thresholded peaks	ENCSR000ECN	ChIP-seq	EFO:0002791	HeLa-S3	immortalized cell line	adult	F	31 year	Homo sapiens					MAX	ENCAB000AIL	DNA		see document	see document		5/14/12	ENCODE												742112	ENCODE Consortium Analysis Working Group	4e2babbda793ba249e6f4ed5048b3462		https://www.encodeproject.org/files/ENCFF002CSR/@@download/ENCFF002CSR.bed.gz	hg19			released	low read length	biological replicates with identical biosample
141	ENCFF001VIB	bed narrowPeak	peaks	ENCSR000ECP	ChIP-seq	EFO:0002791	HeLa-S3	immortalized cell line	adult	F	31 year	Homo sapiens					CHD2	ENCAB000AFG	DNA		see document	see document		10/29/11	ENCODE												742153	Michael Snyder, Stanford	1e8d108005b3c802ca42cc25648fb28e		https://www.encodeproject.org/files/ENCFF001VIB/@@download/ENCFF001VIB.bed.gz	hg19			released	low read length	biological replicates with identical biosample
142	ENCFF002CSC	bed narrowPeak	optimal idr thresholded peaks	ENCSR000ECP	ChIP-seq	EFO:0002791	HeLa-S3	immortalized cell line	adult	F	31 year	Homo sapiens					CHD2	ENCAB000AFG	DNA		see document	see document		10/29/11	ENCODE												509760	ENCODE Consortium Analysis Working Group	74a3d8795885876e1e4b953d6b54fe98		https://www.encodeproject.org/files/ENCFF002CSC/@@download/ENCFF002CSC.bed.gz	hg19			released	low read length	biological replicates with identical biosample
143	ENCFF001VHS	bed narrowPeak	peaks	ENCSR000EDM	ChIP-seq	EFO:0002791	HeLa-S3	immortalized cell line	adult	F	31 year	Homo sapiens					SMARCC1	ENCAB000AEB	DNA		see document	see document		10/29/11	ENCODE												137066	Michael Snyder, Stanford	9d9abd6a6f0d763c85e6b1982fb70cac		https://www.encodeproject.org/files/ENCFF001VHS/@@download/ENCFF001VHS.bed.gz	hg19			released		biological replicates with identical biosample	insufficient read length
144	ENCFF002CRT	bed narrowPeak	optimal idr thresholded peaks	ENCSR000EDM	ChIP-seq	EFO:0002791	HeLa-S3	immortalized cell line	adult	F	31 year	Homo sapiens					SMARCC1	ENCAB000AEB	DNA		see document	see document		10/29/11	ENCODE												221854	ENCODE Consortium Analysis Working Group	ff8534ffa69559b8992d93fd95368893		https://www.encodeproject.org/files/ENCFF002CRT/@@download/ENCFF002CRT.bed.gz	hg19			released		biological replicates with identical biosample	insufficient read length
145	ENCFF001VFA	bed narrowPeak	peaks	ENCSR000EAD	ChIP-seq	EFO:0002784	GM12878	immortalized cell line	adult	F	na	Homo sapiens					POLR2A	ENCAB000AOC	DNA		see document	see document		5/14/12	ENCODE												366087	Michael Snyder, Stanford	b4f62eb38ce26a32b3b1eb1fdbae0f2d		https://www.encodeproject.org/files/ENCFF001VFA/@@download/ENCFF001VFA.bed.gz	hg19			released	mixed read lengths, low read depth	mismatched file status, biological replicates with identical biosample	insufficient read length, insufficient read depth
146	ENCFF002CPG	bed narrowPeak	optimal idr thresholded peaks	ENCSR000EAD	ChIP-seq	EFO:0002784	GM12878	immortalized cell line	adult	F	na	Homo sapiens					POLR2A	ENCAB000AOC	DNA		see document	see document		5/14/12	ENCODE												491438	ENCODE Consortium Analysis Working Group	53586c367250f76b6d35e3b461f5ddcd		https://www.encodeproject.org/files/ENCFF002CPG/@@download/ENCFF002CPG.bed.gz	hg19			released	mixed read lengths, low read depth	mismatched file status, biological replicates with identical biosample	insufficient read length, insufficient read depth
147	ENCFF001VDJ	bed narrowPeak	peaks	ENCSR000EXU	ChIP-seq	CL:0000842	mononuclear cell	primary cell	unknown	M	na	Homo sapiens					H3K9me3	ENCAB000ANQ	DNA		see document	see document		10/7/11	ENCODE												519255	Peggy Farnham, USC	e705bc4204581b3504d129c75edd3645		https://www.encodeproject.org/files/ENCFF001VDJ/@@download/ENCFF001VDJ.bed.gz	hg19			archived	low read length, low read depth, mild to moderate bottlenecking	biological replicates with identical biosample
148	ENCFF478LFR	bed narrowPeak	peaks	ENCSR000EXU	ChIP-seq	CL:0000842	mononuclear cell	primary cell	unknown	M	na	Homo sapiens					H3K9me3	ENCAB000ANQ	DNA		see document	see document		10/7/11	ENCODE				1							ENCFF255QPF, ENCFF918JVX	1224050	ENCODE Processing Pipeline	55d472f55191672f6a124cf71e12b1b7		https://www.encodeproject.org/files/ENCFF478LFR/@@download/ENCFF478LFR.bed.gz	hg19			released	low read length, low read depth, mild to moderate bottlenecking	biological replicates with identical biosample
149	ENCFF629EDL	bed narrowPeak	peaks	ENCSR000EXU	ChIP-seq	CL:0000842	mononuclear cell	primary cell	unknown	M	na	Homo sapiens					H3K9me3	ENCAB000ANQ	DNA		see document	see document		10/7/11	ENCODE				2							ENCFF054XFW, ENCFF918JVX	1538083	ENCODE Processing Pipeline	7a2caf6693dd5820b554d849e21b2d10		https://www.encodeproject.org/files/ENCFF629EDL/@@download/ENCFF629EDL.bed.gz	hg19			released	low read length, low read depth, mild to moderate bottlenecking	biological replicates with identical biosample
150	ENCFF423NXJ	bed narrowPeak	peaks	ENCSR000EXU	ChIP-seq	CL:0000842	mononuclear cell	primary cell	unknown	M	na	Homo sapiens					H3K9me3	ENCAB000ANQ	DNA		see document	see document		10/7/11	ENCODE				1, 2							ENCFF054XFW, ENCFF255QPF, ENCFF918JVX	1407424	ENCODE Processing Pipeline	b902e43613228f95677a2e5a6110cb90		https://www.encodeproject.org/files/ENCFF423NXJ/@@download/ENCFF423NXJ.bed.gz	hg19			released	low read length, low read depth, mild to moderate bottlenecking	biological replicates with identical biosample
151	ENCFF742GZX	bed narrowPeak	replicated peaks	ENCSR000EXU	ChIP-seq	CL:0000842	mononuclear cell	primary cell	unknown	M	na	Homo sapiens					H3K9me3	ENCAB000ANQ	DNA		see document	see document		10/7/11	ENCODE				1, 2							ENCFF423NXJ, ENCFF478LFR, ENCFF629EDL	899346	ENCODE Processing Pipeline	c648ca6a3060275f545e9220789556b5		https://www.encodeproject.org/files/ENCFF742GZX/@@download/ENCFF742GZX.bed.gz	hg19			released	low read length, low read depth, mild to moderate bottlenecking	biological replicates with identical biosample
152	ENCFF002CFB	bed narrowPeak	optimal idr thresholded peaks	ENCSR000ARK	ChIP-seq	CL:0000312	keratinocyte	primary cell	unknown	M	na	Homo sapiens					EZH2	ENCAB000AGH	DNA		see document	see document		3/6/12	ENCODE												182201	ENCODE Consortium Analysis Working Group	df68e9d1e9cf29f04a3c0a7e31397942		https://www.encodeproject.org/files/ENCFF002CFB/@@download/ENCFF002CFB.bed.gz	hg19			released	low read length, moderate library complexity, mild to moderate bottlenecking, inconsistent platforms	mismatched file status
153	ENCFF241TSB	bed narrowPeak	peaks	ENCSR113LFZ	ChIP-seq	NTR:0003830	mid-neurogenesis radial glial cells	in vitro differentiated cells	embryonic	F	5 day	Homo sapiens					H3K27me3	ENCAB643NJW, ENCAB000BLA, ENCAB036YAO	DNA					5/20/16	ENCODE				1, 2							ENCFF070SWI, ENCFF164YRT, ENCFF576AEG, ENCFF901EJS	1330100	ENCODE Processing Pipeline	41765c9f48f6fc5161883163a6946d86		https://www.encodeproject.org/files/ENCFF241TSB/@@download/ENCFF241TSB.bed.gz	hg19			released	low read length, moderate library complexity, mild to moderate bottlenecking	out of date analysis, NTR biosample	insufficient read depth
154	ENCFF141AWO	bed narrowPeak	peaks	ENCSR113LFZ	ChIP-seq	NTR:0003830	mid-neurogenesis radial glial cells	in vitro differentiated cells	embryonic	F	5 day	Homo sapiens					H3K27me3	ENCAB643NJW, ENCAB000BLA, ENCAB036YAO	DNA					5/20/16	ENCODE				1							ENCFF070SWI, ENCFF164YRT, ENCFF576AEG	1818522	ENCODE Processing Pipeline	52efaea03e0509a1d381fce3f57bc911		https://www.encodeproject.org/files/ENCFF141AWO/@@download/ENCFF141AWO.bed.gz	hg19			released	low read length, moderate library complexity, mild to moderate bottlenecking	out of date analysis, NTR biosample	insufficient read depth
155	ENCFF122YOI	bed narrowPeak	peaks	ENCSR113LFZ	ChIP-seq	NTR:0003830	mid-neurogenesis radial glial cells	in vitro differentiated cells	embryonic	F	5 day	Homo sapiens					H3K27me3	ENCAB643NJW, ENCAB000BLA, ENCAB036YAO	DNA					5/20/16	ENCODE				2							ENCFF070SWI, ENCFF164YRT, ENCFF901EJS	616610	ENCODE Processing Pipeline	a7366ffc21a177ecdcd6611acd735083		https://www.encodeproject.org/files/ENCFF122YOI/@@download/ENCFF122YOI.bed.gz	hg19			released	low read length, moderate library complexity, mild to moderate bottlenecking	out of date analysis, NTR biosample	insufficient read depth
156	ENCFF159PST	bed narrowPeak	replicated peaks	ENCSR113LFZ	ChIP-seq	NTR:0003830	mid-neurogenesis radial glial cells	in vitro differentiated cells	embryonic	F	5 day	Homo sapiens					H3K27me3	ENCAB643NJW, ENCAB000BLA, ENCAB036YAO	DNA					5/20/16	ENCODE				1, 2							ENCFF122YOI, ENCFF141AWO, ENCFF241TSB	652817	ENCODE Processing Pipeline	a9bec6678d6047dbe4fc887465591f0a		https://www.encodeproject.org/files/ENCFF159PST/@@download/ENCFF159PST.bed.gz	hg19			released	low read length, moderate library complexity, mild to moderate bottlenecking	out of date analysis, NTR biosample	insufficient read depth
157	ENCFF564SKI	bed narrowPeak	peaks	ENCSR890NXD	ChIP-seq	CL:0002259	neuroepithelial stem cell	in vitro differentiated cells	embryonic	F	5 day	Homo sapiens					H3K4me1	ENCAB539BDB, ENCAB000APS	DNA					5/20/16	ENCODE				1							ENCFF201DDL, ENCFF307KLI, ENCFF723SZJ	2133628	ENCODE Processing Pipeline	8fd5aa79ff90470983c2f09f12277b27		https://www.encodeproject.org/files/ENCFF564SKI/@@download/ENCFF564SKI.bed.gz	hg19			released	low read length, mild to moderate bottlenecking	missing unfiltered alignments	insufficient read depth
158	ENCFF660TAR	bed narrowPeak	peaks	ENCSR890NXD	ChIP-seq	CL:0002259	neuroepithelial stem cell	in vitro differentiated cells	embryonic	F	5 day	Homo sapiens					H3K4me1	ENCAB539BDB, ENCAB000APS	DNA					5/20/16	ENCODE				1, 2							ENCFF201DDL, ENCFF307KLI, ENCFF723SZJ, ENCFF843LEX	1948174	ENCODE Processing Pipeline	33b84163037ce2d6c7164d15b0749364		https://www.encodeproject.org/files/ENCFF660TAR/@@download/ENCFF660TAR.bed.gz	hg19			released	low read length, mild to moderate bottlenecking	missing unfiltered alignments	insufficient read depth
159	ENCFF403LVI	bed narrowPeak	peaks	ENCSR890NXD	ChIP-seq	CL:0002259	neuroepithelial stem cell	in vitro differentiated cells	embryonic	F	5 day	Homo sapiens					H3K4me1	ENCAB539BDB, ENCAB000APS	DNA					5/20/16	ENCODE				2							ENCFF201DDL, ENCFF307KLI, ENCFF843LEX	1251500	ENCODE Processing Pipeline	55600a1af8c704c438beab958c97bdad		https://www.encodeproject.org/files/ENCFF403LVI/@@download/ENCFF403LVI.bed.gz	hg19			released	low read length, mild to moderate bottlenecking	missing unfiltered alignments	insufficient read depth
160	ENCFF804GTQ	bed narrowPeak	replicated peaks	ENCSR890NXD	ChIP-seq	CL:0002259	neuroepithelial stem cell	in vitro differentiated cells	embryonic	F	5 day	Homo sapiens					H3K4me1	ENCAB539BDB, ENCAB000APS	DNA					5/20/16	ENCODE				1, 2							ENCFF403LVI, ENCFF564SKI, ENCFF660TAR	596814	ENCODE Processing Pipeline	cad1f8f07e623f2c06f48f702c2cb3df		https://www.encodeproject.org/files/ENCFF804GTQ/@@download/ENCFF804GTQ.bed.gz	hg19			released	low read length, mild to moderate bottlenecking	missing unfiltered alignments	insufficient read depth
161	ENCFF892BZE	bed narrowPeak	peaks	ENCSR672HBY	ChIP-seq	CL:0000192	smooth muscle cell	in vitro differentiated cells	embryonic	F	5 day	Homo sapiens					H3F3A	ENCAB494QXU	DNA					1/12/17	ENCODE				1							ENCFF346LNS, ENCFF573WRP, ENCFF696UZI	2589103	ENCODE Processing Pipeline	369517e91eafe04ac1241c0b9b04547b		https://www.encodeproject.org/files/ENCFF892BZE/@@download/ENCFF892BZE.bed.gz	hg19			released	antibody characterized with exemption		insufficient read depth
162	ENCFF401LJQ	bed narrowPeak	replicated peaks	ENCSR672HBY	ChIP-seq	CL:0000192	smooth muscle cell	in vitro differentiated cells	embryonic	F	5 day	Homo sapiens					H3F3A	ENCAB494QXU	DNA					1/12/17	ENCODE				1, 2							ENCFF418PBP, ENCFF892BZE, ENCFF925KAE	1750419	ENCODE Processing Pipeline	cc648dcc78f419029820e7c43b1f916f		https://www.encodeproject.org/files/ENCFF401LJQ/@@download/ENCFF401LJQ.bed.gz	hg19			released	antibody characterized with exemption		insufficient read depth
163	ENCFF418PBP	bed narrowPeak	peaks	ENCSR672HBY	ChIP-seq	CL:0000192	smooth muscle cell	in vitro differentiated cells	embryonic	F	5 day	Homo sapiens					H3F3A	ENCAB494QXU	DNA					1/12/17	ENCODE				1, 2							ENCFF346LNS, ENCFF408CMC, ENCFF573WRP, ENCFF696UZI	3799308	ENCODE Processing Pipeline	d1d6530eb09aaf99437b2a5eb2a011fb		https://www.encodeproject.org/files/ENCFF418PBP/@@download/ENCFF418PBP.bed.gz	hg19			released	antibody characterized with exemption		insufficient read depth
164	ENCFF925KAE	bed narrowPeak	peaks	ENCSR672HBY	ChIP-seq	CL:0000192	smooth muscle cell	in vitro differentiated cells	embryonic	F	5 day	Homo sapiens					H3F3A	ENCAB494QXU	DNA					1/12/17	ENCODE				2							ENCFF346LNS, ENCFF408CMC, ENCFF696UZI	2828633	ENCODE Processing Pipeline	8166a491f3791004dfd10e1ba30d2749		https://www.encodeproject.org/files/ENCFF925KAE/@@download/ENCFF925KAE.bed.gz	hg19			released	antibody characterized with exemption		insufficient read depth
165	ENCFF329RNU	bed narrowPeak	peaks	ENCSR783AXV	ChIP-seq	CL:0000192	smooth muscle cell	in vitro differentiated cells	embryonic	F	5 day	Homo sapiens					H3K4me2	ENCAB346FTT, ENCAB000AUX	DNA					4/27/16	ENCODE				1							ENCFF346LNS, ENCFF696UZI, ENCFF778XUA	2742857	ENCODE Processing Pipeline	bd5c279fe963c9f90b439e87f3866f28		https://www.encodeproject.org/files/ENCFF329RNU/@@download/ENCFF329RNU.bed.gz	hg19			released	mild to moderate bottlenecking
166	ENCFF095ERP	bed narrowPeak	peaks	ENCSR783AXV	ChIP-seq	CL:0000192	smooth muscle cell	in vitro differentiated cells	embryonic	F	5 day	Homo sapiens					H3K4me2	ENCAB346FTT, ENCAB000AUX	DNA					4/27/16	ENCODE				2							ENCFF346LNS, ENCFF696UZI, ENCFF912EDV	3108167	ENCODE Processing Pipeline	18537e373a358c8f13a406e9f795eb93		https://www.encodeproject.org/files/ENCFF095ERP/@@download/ENCFF095ERP.bed.gz	hg19			released	mild to moderate bottlenecking
167	ENCFF113KRK	bed narrowPeak	peaks	ENCSR783AXV	ChIP-seq	CL:0000192	smooth muscle cell	in vitro differentiated cells	embryonic	F	5 day	Homo sapiens					H3K4me2	ENCAB346FTT, ENCAB000AUX	DNA					4/27/16	ENCODE				1, 2							ENCFF346LNS, ENCFF696UZI, ENCFF778XUA, ENCFF912EDV	3176069	ENCODE Processing Pipeline	28672f1af86c1c4193a62ea209e89272		https://www.encodeproject.org/files/ENCFF113KRK/@@download/ENCFF113KRK.bed.gz	hg19			released	mild to moderate bottlenecking
168	ENCFF132RUT	bed narrowPeak	replicated peaks	ENCSR783AXV	ChIP-seq	CL:0000192	smooth muscle cell	in vitro differentiated cells	embryonic	F	5 day	Homo sapiens					H3K4me2	ENCAB346FTT, ENCAB000AUX	DNA					4/27/16	ENCODE				1, 2							ENCFF095ERP, ENCFF113KRK, ENCFF329RNU	3211536	ENCODE Processing Pipeline	7eaa1ac5aa04cbf3b610523fe71d0b17		https://www.encodeproject.org/files/ENCFF132RUT/@@download/ENCFF132RUT.bed.gz	hg19			released	mild to moderate bottlenecking
169	ENCFF982NKD	bed narrowPeak	peaks	ENCSR152YYY	ChIP-seq	EFO:0002847	PC-9	immortalized cell line	unknown	na	na	Homo sapiens					H4K20me1	ENCAB000AUS	DNA					1/13/17	ENCODE				2							ENCFF567WDW, ENCFF618RNL, ENCFF982TIR	2384054	ENCODE Processing Pipeline	aa0b5f30a3eb7cd8c7567ea88a4d1f83		https://www.encodeproject.org/files/ENCFF982NKD/@@download/ENCFF982NKD.bed.gz	hg19			released			insufficient read depth
170	ENCFF241CUB	bed narrowPeak	peaks	ENCSR152YYY	ChIP-seq	EFO:0002847	PC-9	immortalized cell line	unknown	na	na	Homo sapiens					H4K20me1	ENCAB000AUS	DNA					1/13/17	ENCODE				1, 2							ENCFF148TMM, ENCFF567WDW, ENCFF618RNL, ENCFF982TIR	3038052	ENCODE Processing Pipeline	3e8c45253a2b8f2e942d70d1d6233a6d		https://www.encodeproject.org/files/ENCFF241CUB/@@download/ENCFF241CUB.bed.gz	hg19			released			insufficient read depth
171	ENCFF920FOI	bed narrowPeak	peaks	ENCSR152YYY	ChIP-seq	EFO:0002847	PC-9	immortalized cell line	unknown	na	na	Homo sapiens					H4K20me1	ENCAB000AUS	DNA					1/13/17	ENCODE				1							ENCFF148TMM, ENCFF567WDW, ENCFF618RNL	2935310	ENCODE Processing Pipeline	f792ce762d2f333b6b38ac808f0efd2b		https://www.encodeproject.org/files/ENCFF920FOI/@@download/ENCFF920FOI.bed.gz	hg19			released			insufficient read depth
172	ENCFF040LEZ	bed narrowPeak	replicated peaks	ENCSR152YYY	ChIP-seq	EFO:0002847	PC-9	immortalized cell line	unknown	na	na	Homo sapiens					H4K20me1	ENCAB000AUS	DNA					1/13/17	ENCODE				1, 2							ENCFF241CUB, ENCFF920FOI, ENCFF982NKD	1321585	ENCODE Processing Pipeline	42df8349cd12ea4ac2080a1f2274c0b2		https://www.encodeproject.org/files/ENCFF040LEZ/@@download/ENCFF040LEZ.bed.gz	hg19			released			insufficient read depth
173	ENCFF001VGE	bed narrowPeak	peaks	ENCSR000EAU	ChIP-seq	EFO:0005332	GM18505	immortalized cell line	unknown	F	na	Homo sapiens					POLR2A	ENCAB000AOC	DNA		see document	see document		10/29/11	ENCODE												330705	Michael Snyder, Stanford	a1f5cc5f36809497e6b78c08c4972953		https://www.encodeproject.org/files/ENCFF001VGE/@@download/ENCFF001VGE.bed.gz	hg19			released		biological replicates with identical biosample	insufficient read length
174	ENCFF002CQG	bed narrowPeak	optimal idr thresholded peaks	ENCSR000EAU	ChIP-seq	EFO:0005332	GM18505	immortalized cell line	unknown	F	na	Homo sapiens					POLR2A	ENCAB000AOC	DNA		see document	see document		10/29/11	ENCODE												463379	ENCODE Consortium Analysis Working Group	3aa8d8c69bc7d5c0c1479ad2b8f0a4ed		https://www.encodeproject.org/files/ENCFF002CQG/@@download/ENCFF002CQG.bed.gz	hg19			released		biological replicates with identical biosample	insufficient read length
175	ENCFF001VGH	bed narrowPeak	peaks	ENCSR000EBD	ChIP-seq	EFO:0005349	GM18951	immortalized cell line	unknown	F	na	Homo sapiens	tumor necrosis factor				RELA	ENCAB000AJG	DNA		see document	see document		10/29/11	ENCODE												277737	Michael Snyder, Stanford	2039e0202a25d5aa07c6053f3647f416		https://www.encodeproject.org/files/ENCFF001VGH/@@download/ENCFF001VGH.bed.gz	hg19			released		biological replicates with identical biosample	insufficient read length
176	ENCFF002CQJ	bed narrowPeak	optimal idr thresholded peaks	ENCSR000EBD	ChIP-seq	EFO:0005349	GM18951	immortalized cell line	unknown	F	na	Homo sapiens	tumor necrosis factor				RELA	ENCAB000AJG	DNA		see document	see document		10/29/11	ENCODE												334901	ENCODE Consortium Analysis Working Group	4de97ae097a0b7753657d415a0886a00		https://www.encodeproject.org/files/ENCFF002CQJ/@@download/ENCFF002CQJ.bed.gz	hg19			released		biological replicates with identical biosample	insufficient read length
177	ENCFF001VGL	bed narrowPeak	peaks	ENCSR000EBM	ChIP-seq	EFO:0005351	GM19193	immortalized cell line	unknown	F	na	Homo sapiens	tumor necrosis factor				RELA	ENCAB000AJG	DNA		see document	see document		10/29/11	ENCODE												169336	Michael Snyder, Stanford	86b8d87af4ab5e680d0db0b7ac6ba03b		https://www.encodeproject.org/files/ENCFF001VGL/@@download/ENCFF001VGL.bed.gz	hg19			released		biological replicates with identical biosample	insufficient read length
178	ENCFF002CQN	bed narrowPeak	optimal idr thresholded peaks	ENCSR000EBM	ChIP-seq	EFO:0005351	GM19193	immortalized cell line	unknown	F	na	Homo sapiens	tumor necrosis factor				RELA	ENCAB000AJG	DNA		see document	see document		10/29/11	ENCODE												132471	ENCODE Consortium Analysis Working Group	d83a56196c352fed47578071ddf43b40		https://www.encodeproject.org/files/ENCFF002CQN/@@download/ENCFF002CQN.bed.gz	hg19			released		biological replicates with identical biosample	insufficient read length
179	ENCFF565VYY	bed narrowPeak	peaks	ENCSR900HAP	ChIP-seq	EFO:0007112	Loucy	immortalized cell line	adult	F	38 year	Homo sapiens					H2AFZ	ENCAB000ASY	DNA		see document	see document		10/27/16	ENCODE				1							ENCFF519MCU, ENCFF552AOU, ENCFF938OPX	2213127	ENCODE Processing Pipeline	d1090c1e8b77f2f76f1a5f28a0c7aca7		https://www.encodeproject.org/files/ENCFF565VYY/@@download/ENCFF565VYY.bed.gz	hg19			released	low read length, moderate library complexity, mild to moderate bottlenecking, antibody characterized with exemption
180	ENCFF782HLX	bed narrowPeak	peaks	ENCSR900HAP	ChIP-seq	EFO:0007112	Loucy	immortalized cell line	adult	F	38 year	Homo sapiens					H2AFZ	ENCAB000ASY	DNA		see document	see document		10/27/16	ENCODE				2							ENCFF508QEK, ENCFF552AOU, ENCFF938OPX	2469330	ENCODE Processing Pipeline	6b559bb3636df1e2c2c012775d277439		https://www.encodeproject.org/files/ENCFF782HLX/@@download/ENCFF782HLX.bed.gz	hg19			released	low read length, moderate library complexity, mild to moderate bottlenecking, antibody characterized with exemption
181	ENCFF892IYP	bed narrowPeak	peaks	ENCSR900HAP	ChIP-seq	EFO:0007112	Loucy	immortalized cell line	adult	F	38 year	Homo sapiens					H2AFZ	ENCAB000ASY	DNA		see document	see document		10/27/16	ENCODE				1, 2							ENCFF508QEK, ENCFF519MCU, ENCFF552AOU, ENCFF938OPX	2892406	ENCODE Processing Pipeline	7b918fe19f93e0f6c761c3513fe6f4f0		https://www.encodeproject.org/files/ENCFF892IYP/@@download/ENCFF892IYP.bed.gz	hg19			released	low read length, moderate library complexity, mild to moderate bottlenecking, antibody characterized with exemption
182	ENCFF067QDH	bed narrowPeak	replicated peaks	ENCSR900HAP	ChIP-seq	EFO:0007112	Loucy	immortalized cell line	adult	F	38 year	Homo sapiens					H2AFZ	ENCAB000ASY	DNA		see document	see document		10/27/16	ENCODE				1, 2							ENCFF565VYY, ENCFF782HLX, ENCFF892IYP	2055315	ENCODE Processing Pipeline	23d9aff06c165449d3d724bda023e331		https://www.encodeproject.org/files/ENCFF067QDH/@@download/ENCFF067QDH.bed.gz	hg19			released	low read length, moderate library complexity, mild to moderate bottlenecking, antibody characterized with exemption
183	ENCFF304YNC	bed narrowPeak	peaks	ENCSR429QYS	ChIP-seq	EFO:0007112	Loucy	immortalized cell line	adult	F	38 year	Homo sapiens					H3K79me2	ENCAB913CFY	DNA		see document	see document		9/4/14	ENCODE				1							ENCFF410BDT, ENCFF552AOU, ENCFF938OPX	2080371	ENCODE Processing Pipeline	6df5c09c20df6b7d2a5fdac18724b7da		https://www.encodeproject.org/files/ENCFF304YNC/@@download/ENCFF304YNC.bed.gz	hg19			released	low read length	missing unfiltered alignments	insufficient read depth
184	ENCFF430PDI	bed narrowPeak	peaks	ENCSR429QYS	ChIP-seq	EFO:0007112	Loucy	immortalized cell line	adult	F	38 year	Homo sapiens					H3K79me2	ENCAB913CFY	DNA		see document	see document		9/4/14	ENCODE				1, 2							ENCFF109KTS, ENCFF410BDT, ENCFF552AOU, ENCFF938OPX	4849074	ENCODE Processing Pipeline	1990c697f97b2788abecdc7e32ca91b2		https://www.encodeproject.org/files/ENCFF430PDI/@@download/ENCFF430PDI.bed.gz	hg19			released	low read length	missing unfiltered alignments	insufficient read depth
185	ENCFF676DSE	bed narrowPeak	peaks	ENCSR429QYS	ChIP-seq	EFO:0007112	Loucy	immortalized cell line	adult	F	38 year	Homo sapiens					H3K79me2	ENCAB913CFY	DNA		see document	see document		9/4/14	ENCODE				2							ENCFF109KTS, ENCFF552AOU, ENCFF938OPX	2779101	ENCODE Processing Pipeline	78aeda83a28765070bb259551e432d19		https://www.encodeproject.org/files/ENCFF676DSE/@@download/ENCFF676DSE.bed.gz	hg19			released	low read length	missing unfiltered alignments	insufficient read depth
186	ENCFF845BMJ	bed narrowPeak	replicated peaks	ENCSR429QYS	ChIP-seq	EFO:0007112	Loucy	immortalized cell line	adult	F	38 year	Homo sapiens					H3K79me2	ENCAB913CFY	DNA		see document	see document		9/4/14	ENCODE				1, 2							ENCFF304YNC, ENCFF430PDI, ENCFF676DSE	3687431	ENCODE Processing Pipeline	5b625424b35ac651542e5af0207f5c5c		https://www.encodeproject.org/files/ENCFF845BMJ/@@download/ENCFF845BMJ.bed.gz	hg19			released	low read length	missing unfiltered alignments	insufficient read depth
187	ENCFF644PFR	bed narrowPeak	peaks	ENCSR831EIW	ChIP-seq	EFO:0001184	HEK293T	immortalized cell line	embryonic	F	na	Homo sapiens					FOXM1	ENCAB732JFX	DNA					4/14/17	ENCODE				1							ENCFF052TDK, ENCFF529BVI, ENCFF772FBN	6303308	ENCODE Processing Pipeline	5f57ce0648e594494bde45888303337f		https://www.encodeproject.org/files/ENCFF644PFR/@@download/ENCFF644PFR.bed.gz	hg19			released	borderline replicate concordance, mild to moderate bottlenecking	experiment not submitted to GEO
188	ENCFF618BDU	bed narrowPeak	peaks	ENCSR831EIW	ChIP-seq	EFO:0001184	HEK293T	immortalized cell line	embryonic	F	na	Homo sapiens					FOXM1	ENCAB732JFX	DNA					4/14/17	ENCODE				1, 2							ENCFF052TDK, ENCFF056GKK, ENCFF529BVI, ENCFF772FBN	7177116	ENCODE Processing Pipeline	ecbd9fad804ae397d8fbb69721a2d34d		https://www.encodeproject.org/files/ENCFF618BDU/@@download/ENCFF618BDU.bed.gz	hg19			released	borderline replicate concordance, mild to moderate bottlenecking	experiment not submitted to GEO
189	ENCFF141MCC	bed narrowPeak	peaks	ENCSR831EIW	ChIP-seq	EFO:0001184	HEK293T	immortalized cell line	embryonic	F	na	Homo sapiens					FOXM1	ENCAB732JFX	DNA					4/14/17	ENCODE				2							ENCFF056GKK, ENCFF529BVI, ENCFF772FBN	6486394	ENCODE Processing Pipeline	bddf5b68e8a40ac56a424d7d581756fa		https://www.encodeproject.org/files/ENCFF141MCC/@@download/ENCFF141MCC.bed.gz	hg19			released	borderline replicate concordance, mild to moderate bottlenecking	experiment not submitted to GEO
190	ENCFF270TGO	bed narrowPeak	conservative idr thresholded peaks	ENCSR831EIW	ChIP-seq	EFO:0001184	HEK293T	immortalized cell line	embryonic	F	na	Homo sapiens					FOXM1	ENCAB732JFX	DNA					4/14/17	ENCODE				1, 2							ENCFF001TDO, ENCFF141MCC, ENCFF618BDU, ENCFF644PFR	61531	ENCODE Processing Pipeline	da7657fadfa313ca5dc981c0304303df		https://www.encodeproject.org/files/ENCFF270TGO/@@download/ENCFF270TGO.bed.gz	hg19			released	borderline replicate concordance, mild to moderate bottlenecking	experiment not submitted to GEO
191	ENCFF932EVL	bed narrowPeak	optimal idr thresholded peaks	ENCSR831EIW	ChIP-seq	EFO:0001184	HEK293T	immortalized cell line	embryonic	F	na	Homo sapiens					FOXM1	ENCAB732JFX	DNA					4/14/17	ENCODE				1, 2							ENCFF001TDO, ENCFF141MCC, ENCFF618BDU, ENCFF644PFR	102472	ENCODE Processing Pipeline	8324015652ce03e8a0be6cd9278a3f2a		https://www.encodeproject.org/files/ENCFF932EVL/@@download/ENCFF932EVL.bed.gz	hg19			released	borderline replicate concordance, mild to moderate bottlenecking	experiment not submitted to GEO
192	ENCFF001VEO	bed narrowPeak	peaks	ENCSR000DZF	ChIP-seq	EFO:0002784	GM12878	immortalized cell line	adult	F	na	Homo sapiens					MAX	ENCAB000AIL	DNA		see document	see document		5/14/12	ENCODE												803413	Michael Snyder, Stanford	333b325248282e3b6b391937a21bca85		https://www.encodeproject.org/files/ENCFF001VEO/@@download/ENCFF001VEO.bed.gz	hg19			released	low read length, low read depth	mismatched file status, biological replicates with identical biosample
193	ENCFF002COW	bed narrowPeak	optimal idr thresholded peaks	ENCSR000DZF	ChIP-seq	EFO:0002784	GM12878	immortalized cell line	adult	F	na	Homo sapiens					MAX	ENCAB000AIL	DNA		see document	see document		5/14/12	ENCODE												324987	ENCODE Consortium Analysis Working Group	a923b6aa6919e536cb52d9f8be2487b4		https://www.encodeproject.org/files/ENCFF002COW/@@download/ENCFF002COW.bed.gz	hg19			released	low read length, low read depth	mismatched file status, biological replicates with identical biosample
194	ENCFF001VHW	bed narrowPeak	peaks	ENCSR000DNW	ChIP-seq	EFO:0002791	HeLa-S3	immortalized cell line	adult	F	31 year	Homo sapiens					BRF1	ENCAB000AEM	DNA		see document	see document		10/29/11	ENCODE												7683	Kevin Struhl, HMS	3f30eaa23cf2025ded9601e2ac94959b		https://www.encodeproject.org/files/ENCFF001VHW/@@download/ENCFF001VHW.bed.gz	hg19			released	inconsistent platforms	biological replicates with identical biosample	insufficient read length
195	ENCFF002CRX	bed narrowPeak	optimal idr thresholded peaks	ENCSR000DNW	ChIP-seq	EFO:0002791	HeLa-S3	immortalized cell line	adult	F	31 year	Homo sapiens					BRF1	ENCAB000AEM	DNA		see document	see document		10/29/11	ENCODE												5388	ENCODE Consortium Analysis Working Group	2281830d1b316504434057ff8956cf29		https://www.encodeproject.org/files/ENCFF002CRX/@@download/ENCFF002CRX.bed.gz	hg19			released	inconsistent platforms	biological replicates with identical biosample	insufficient read length
196	ENCFF002CDW	bed narrowPeak	optimal idr thresholded peaks	ENCSR000AOA	ChIP-seq	EFO:0002791	HeLa-S3	immortalized cell line	adult	F	31 year	Homo sapiens					CTCF	ENCAB000AXY	DNA		see document	see document		2/10/11	ENCODE												1041888	ENCODE Consortium Analysis Working Group	b72dd7d21c8e29fbd69c073cfded6de8		https://www.encodeproject.org/files/ENCFF002CDW/@@download/ENCFF002CDW.bed.gz	hg19			archived	low read length, low read depth, moderate library complexity, mild to moderate bottlenecking
197	ENCFF210KWR	bed narrowPeak	peaks	ENCSR597ULV	ChIP-seq	EFO:0007752	VCaP	immortalized cell line	adult	M	50 year	Homo sapiens					H3K27ac	ENCAB101KHB	DNA					4/3/17	ENCODE				1							ENCFF167EIN, ENCFF357UZL, ENCFF832PZL	1759572	ENCODE Processing Pipeline	12c7c9a7f59b98ec655d0c3f4be5d2cf		https://www.encodeproject.org/files/ENCFF210KWR/@@download/ENCFF210KWR.bed.gz	hg19			released		experiment not submitted to GEO
198	ENCFF249RSL	bed narrowPeak	peaks	ENCSR597ULV	ChIP-seq	EFO:0007752	VCaP	immortalized cell line	adult	M	50 year	Homo sapiens					H3K27ac	ENCAB101KHB	DNA					4/3/17	ENCODE				2							ENCFF167EIN, ENCFF357UZL, ENCFF467SAA	2122413	ENCODE Processing Pipeline	aa3948637389be39f08e60f9bdde735d		https://www.encodeproject.org/files/ENCFF249RSL/@@download/ENCFF249RSL.bed.gz	hg19			released		experiment not submitted to GEO
199	ENCFF347NTD	bed narrowPeak	peaks	ENCSR597ULV	ChIP-seq	EFO:0007752	VCaP	immortalized cell line	adult	M	50 year	Homo sapiens					H3K27ac	ENCAB101KHB	DNA					4/3/17	ENCODE				1, 2							ENCFF167EIN, ENCFF357UZL, ENCFF467SAA, ENCFF832PZL	1971913	ENCODE Processing Pipeline	c9a292b2ce61f843461da78885ead0f5		https://www.encodeproject.org/files/ENCFF347NTD/@@download/ENCFF347NTD.bed.gz	hg19			released		experiment not submitted to GEO
200	ENCFF395EQN	bed narrowPeak	replicated peaks	ENCSR597ULV	ChIP-seq	EFO:0007752	VCaP	immortalized cell line	adult	M	50 year	Homo sapiens					H3K27ac	ENCAB101KHB	DNA					4/3/17	ENCODE				1, 2							ENCFF210KWR, ENCFF249RSL, ENCFF347NTD	2132690	ENCODE Processing Pipeline	bf77544b199de463bb6e77291e5ec157		https://www.encodeproject.org/files/ENCFF395EQN/@@download/ENCFF395EQN.bed.gz	hg19			released		experiment not submitted to GEO
201	ENCFF001VER	bed narrowPeak	peaks	ENCSR000DZI	ChIP-seq	EFO:0002784	GM12878	immortalized cell line	adult	F	na	Homo sapiens					MXI1	ENCAB000AIT	DNA					10/29/11	ENCODE												1002998	Michael Snyder, Stanford	bd0d6c9e0d56a1b8a0e1d4b64264e724		https://www.encodeproject.org/files/ENCFF001VER/@@download/ENCFF001VER.bed.gz	hg19			released	low read length, low read depth, mild to moderate bottlenecking, inconsistent platforms	mismatched file status
202	ENCFF002COY	bed narrowPeak	optimal idr thresholded peaks	ENCSR000DZI	ChIP-seq	EFO:0002784	GM12878	immortalized cell line	adult	F	na	Homo sapiens					MXI1	ENCAB000AIT	DNA					10/29/11	ENCODE												455182	ENCODE Consortium Analysis Working Group	95b92577da32551f9fd9cf9815f0c2db		https://www.encodeproject.org/files/ENCFF002COY/@@download/ENCFF002COY.bed.gz	hg19			released	low read length, low read depth, mild to moderate bottlenecking, inconsistent platforms	mismatched file status
203	ENCFF001VHY	bed narrowPeak	peaks	ENCSR000EZC	ChIP-seq	EFO:0002791	HeLa-S3	immortalized cell line	adult	F	31 year	Homo sapiens					SMARCA4	ENCAB000AEO	DNA		see document	see document		10/29/11	ENCODE												1814	Sherman Weissman, Yale	97547d5e7829b44f301486f069ff2154		https://www.encodeproject.org/files/ENCFF001VHY/@@download/ENCFF001VHY.bed.gz	hg19			released		NTR biosample, biological replicates with identical biosample	insufficient read length
204	ENCFF002CRZ	bed narrowPeak	optimal idr thresholded peaks	ENCSR000EZC	ChIP-seq	EFO:0002791	HeLa-S3	immortalized cell line	adult	F	31 year	Homo sapiens					SMARCA4	ENCAB000AEO	DNA		see document	see document		10/29/11	ENCODE												30108	ENCODE Consortium Analysis Working Group	17b2602908fb2488bd9e2b046d59701e		https://www.encodeproject.org/files/ENCFF002CRZ/@@download/ENCFF002CRZ.bed.gz	hg19			released		NTR biosample, biological replicates with identical biosample	insufficient read length
205	ENCFF001VGX	bed narrowPeak	peaks	ENCSR000EBS	ChIP-seq	EFO:0003042	H1-hESC	stem cell	embryonic	M	na	Homo sapiens					MAFK	ENCAB000AIJ	DNA		see document	see document		5/14/12	ENCODE				1, 2							ENCFF000WTL, ENCFF000WTO	705057	Michael Snyder, Stanford	5ad7963ae1fcbf7125fb193b2e63b73f		https://www.encodeproject.org/files/ENCFF001VGX/@@download/ENCFF001VGX.bed.gz	hg19			archived	low read length, low read depth, mild to moderate bottlenecking	biological replicates with identical biosample
206	ENCFF002CQZ	bed narrowPeak	optimal idr thresholded peaks	ENCSR000EBS	ChIP-seq	EFO:0003042	H1-hESC	stem cell	embryonic	M	na	Homo sapiens					MAFK	ENCAB000AIJ	DNA		see document	see document		5/14/12	ENCODE				1, 2							ENCFF000WTL, ENCFF000WTO	289621	ENCODE Consortium Analysis Working Group	9188dfc8c8f29afab3845d1a3f90b18c		https://www.encodeproject.org/files/ENCFF002CQZ/@@download/ENCFF002CQZ.bed.gz	hg19			archived	low read length, low read depth, mild to moderate bottlenecking	biological replicates with identical biosample
207	ENCFF039SJR	bed narrowPeak	peaks	ENCSR000EBS	ChIP-seq	EFO:0003042	H1-hESC	stem cell	embryonic	M	na	Homo sapiens					MAFK	ENCAB000AIJ	DNA		see document	see document		5/14/12	ENCODE				2							ENCFF578QOG, ENCFF599MVB	4777767	ENCODE Processing Pipeline	a708c703d30c3bf40c1e769353e5b793		https://www.encodeproject.org/files/ENCFF039SJR/@@download/ENCFF039SJR.bed.gz	hg19			released	low read length, low read depth, mild to moderate bottlenecking	biological replicates with identical biosample
208	ENCFF646GCM	bed narrowPeak	optimal idr thresholded peaks	ENCSR000EBS	ChIP-seq	EFO:0003042	H1-hESC	stem cell	embryonic	M	na	Homo sapiens					MAFK	ENCAB000AIJ	DNA		see document	see document		5/14/12	ENCODE				1, 2							ENCFF001TDO, ENCFF039SJR, ENCFF671DTY, ENCFF977JIT	237494	ENCODE Processing Pipeline	108afcdf21f46b3d015de451be0f4d11		https://www.encodeproject.org/files/ENCFF646GCM/@@download/ENCFF646GCM.bed.gz	hg19			released	low read length, low read depth, mild to moderate bottlenecking	biological replicates with identical biosample
209	ENCFF977JIT	bed narrowPeak	peaks	ENCSR000EBS	ChIP-seq	EFO:0003042	H1-hESC	stem cell	embryonic	M	na	Homo sapiens					MAFK	ENCAB000AIJ	DNA		see document	see document		5/14/12	ENCODE				1, 2							ENCFF578QOG, ENCFF590SUW, ENCFF599MVB	5405998	ENCODE Processing Pipeline	108e6213c25c4c4c1a43d11d9c4be7d6		https://www.encodeproject.org/files/ENCFF977JIT/@@download/ENCFF977JIT.bed.gz	hg19			released	low read length, low read depth, mild to moderate bottlenecking	biological replicates with identical biosample
210	ENCFF308SHU	bed narrowPeak	conservative idr thresholded peaks	ENCSR000EBS	ChIP-seq	EFO:0003042	H1-hESC	stem cell	embryonic	M	na	Homo sapiens					MAFK	ENCAB000AIJ	DNA		see document	see document		5/14/12	ENCODE				1, 2							ENCFF001TDO, ENCFF039SJR, ENCFF671DTY, ENCFF977JIT	163033	ENCODE Processing Pipeline	2375519955b8f18d22a4ebedf74f11f2		https://www.encodeproject.org/files/ENCFF308SHU/@@download/ENCFF308SHU.bed.gz	hg19			released	low read length, low read depth, mild to moderate bottlenecking	biological replicates with identical biosample
211	ENCFF671DTY	bed narrowPeak	peaks	ENCSR000EBS	ChIP-seq	EFO:0003042	H1-hESC	stem cell	embryonic	M	na	Homo sapiens					MAFK	ENCAB000AIJ	DNA		see document	see document		5/14/12	ENCODE				1							ENCFF590SUW, ENCFF599MVB	4652035	ENCODE Processing Pipeline	369e2d41cec1c265a2179f6de18d7515		https://www.encodeproject.org/files/ENCFF671DTY/@@download/ENCFF671DTY.bed.gz	hg19			released	low read length, low read depth, mild to moderate bottlenecking	biological replicates with identical biosample
212	ENCFF001UTY	bed narrowPeak	peaks	ENCSR000DND	ChIP-seq	UBERON:0001264	pancreas	tissue	adult	M	60 year, 54 year	Homo sapiens					CTCF	ENCAB000AXY	DNA		see document	see document		8/27/12	ENCODE				1	1.0							1163615	Vishwanath Iyer, UTA	3e9e9a4015fdbb07ab56b493fb6a354a		https://www.encodeproject.org/files/ENCFF001UTY/@@download/ENCFF001UTY.bed.gz	hg19			released	mild to moderate bottlenecking		insufficient read depth
213	ENCFF867ERM	bed narrowPeak	optimal idr thresholded peaks	ENCSR000DND	ChIP-seq	UBERON:0001264	pancreas	tissue	adult	M	60 year, 54 year	Homo sapiens					CTCF	ENCAB000AXY	DNA		see document	see document		8/27/12	ENCODE				1, 2							ENCFF001TDO, ENCFF329BNL, ENCFF417BGF, ENCFF427RBA	506571	ENCODE Processing Pipeline	5db1c38f26beabf07a70b2a3a8e67817		https://www.encodeproject.org/files/ENCFF867ERM/@@download/ENCFF867ERM.bed.gz	hg19			released	mild to moderate bottlenecking		insufficient read depth
214	ENCFF329BNL	bed narrowPeak	peaks	ENCSR000DND	ChIP-seq	UBERON:0001264	pancreas	tissue	adult	M	60 year, 54 year	Homo sapiens					CTCF	ENCAB000AXY	DNA		see document	see document		8/27/12	ENCODE				1							ENCFF781XST, ENCFF877UTE	1068829	ENCODE Processing Pipeline	c2c71e56feccb082ef8ac1070f3896ce		https://www.encodeproject.org/files/ENCFF329BNL/@@download/ENCFF329BNL.bed.gz	hg19			released	mild to moderate bottlenecking		insufficient read depth
215	ENCFF417BGF	bed narrowPeak	peaks	ENCSR000DND	ChIP-seq	UBERON:0001264	pancreas	tissue	adult	M	60 year, 54 year	Homo sapiens					CTCF	ENCAB000AXY	DNA		see document	see document		8/27/12	ENCODE				1, 2							ENCFF305SDG, ENCFF781XST, ENCFF877UTE	2205048	ENCODE Processing Pipeline	30f547be203ff464bf995435d399e427		https://www.encodeproject.org/files/ENCFF417BGF/@@download/ENCFF417BGF.bed.gz	hg19			released	mild to moderate bottlenecking		insufficient read depth
216	ENCFF805RRO	bed narrowPeak	conservative idr thresholded peaks	ENCSR000DND	ChIP-seq	UBERON:0001264	pancreas	tissue	adult	M	60 year, 54 year	Homo sapiens					CTCF	ENCAB000AXY	DNA		see document	see document		8/27/12	ENCODE				1, 2							ENCFF001TDO, ENCFF329BNL, ENCFF417BGF, ENCFF427RBA	441403	ENCODE Processing Pipeline	bc336b09ceb08d0aebbf3f595a0a0985		https://www.encodeproject.org/files/ENCFF805RRO/@@download/ENCFF805RRO.bed.gz	hg19			released	mild to moderate bottlenecking		insufficient read depth
217	ENCFF427RBA	bed narrowPeak	peaks	ENCSR000DND	ChIP-seq	UBERON:0001264	pancreas	tissue	adult	M	60 year, 54 year	Homo sapiens					CTCF	ENCAB000AXY	DNA		see document	see document		8/27/12	ENCODE				2							ENCFF305SDG, ENCFF781XST	1343735	ENCODE Processing Pipeline	1bd02cf16715bd189abc6a24d0859a05		https://www.encodeproject.org/files/ENCFF427RBA/@@download/ENCFF427RBA.bed.gz	hg19			released	mild to moderate bottlenecking		insufficient read depth
218	ENCFF001USM	bed narrowPeak	peaks	ENCSR000DLB	ChIP-seq	EFO:0005346	GM13977	immortalized cell line	unknown	F	20 year	Homo sapiens					CTCF	ENCAB000AXY	DNA		see document	see document		8/27/12	ENCODE				1	1.0							1123946	Vishwanath Iyer, UTA	6a2827fa697268cc04fce7b8ecc31f4d		https://www.encodeproject.org/files/ENCFF001USM/@@download/ENCFF001USM.bed.gz	hg19			released	low read depth, mild to moderate bottlenecking	mismatched file status, biological replicates with identical biosample	insufficient read depth
219	ENCFF002CFE	bed narrowPeak	optimal idr thresholded peaks	ENCSR000ARO	ChIP-seq	CL:0002553	fibroblast of lung	primary cell	unknown, adult	M, F	11 year, 45 year	Homo sapiens					EZH2	ENCAB000AGH	DNA		see document	see document		3/6/12	ENCODE												171761	ENCODE Consortium Analysis Working Group	c280543eeeb49fdd89d338ca4605ba20		https://www.encodeproject.org/files/ENCFF002CFE/@@download/ENCFF002CFE.bed.gz	hg19			archived	low read length, mild to moderate bottlenecking
220	ENCFF306KIF	bed narrowPeak	peaks	ENCSR000ARO	ChIP-seq	CL:0002553	fibroblast of lung	primary cell	unknown, adult	M, F	11 year, 45 year	Homo sapiens					EZH2	ENCAB000AGH	DNA		see document	see document		3/6/12	ENCODE				2							ENCFF208SHP, ENCFF250VFW, ENCFF874IUN	5125642	ENCODE Processing Pipeline	30b012c668d7bc406b0392591d3a148f		https://www.encodeproject.org/files/ENCFF306KIF/@@download/ENCFF306KIF.bed.gz	hg19			released	low read length, mild to moderate bottlenecking
221	ENCFF772XQF	bed narrowPeak	optimal idr thresholded peaks	ENCSR000ARO	ChIP-seq	CL:0002553	fibroblast of lung	primary cell	unknown, adult	M, F	11 year, 45 year	Homo sapiens					EZH2	ENCAB000AGH	DNA		see document	see document		3/6/12	ENCODE				1, 2							ENCFF001TDO, ENCFF013CEU, ENCFF306KIF, ENCFF379HMO	243525	ENCODE Processing Pipeline	e318abb26c13b0c4841f1a0da0747386		https://www.encodeproject.org/files/ENCFF772XQF/@@download/ENCFF772XQF.bed.gz	hg19			released	low read length, mild to moderate bottlenecking
222	ENCFF379HMO	bed narrowPeak	peaks	ENCSR000ARO	ChIP-seq	CL:0002553	fibroblast of lung	primary cell	unknown, adult	M, F	11 year, 45 year	Homo sapiens					EZH2	ENCAB000AGH	DNA		see document	see document		3/6/12	ENCODE				1							ENCFF208SHP, ENCFF250VFW, ENCFF517CBX	5060726	ENCODE Processing Pipeline	a7a9bbf95498a766108e4e19e4588e0f		https://www.encodeproject.org/files/ENCFF379HMO/@@download/ENCFF379HMO.bed.gz	hg19			released	low read length, mild to moderate bottlenecking
223	ENCFF013CEU	bed narrowPeak	peaks	ENCSR000ARO	ChIP-seq	CL:0002553	fibroblast of lung	primary cell	unknown, adult	M, F	11 year, 45 year	Homo sapiens					EZH2	ENCAB000AGH	DNA		see document	see document		3/6/12	ENCODE				1, 2							ENCFF208SHP, ENCFF250VFW, ENCFF517CBX, ENCFF874IUN	6362423	ENCODE Processing Pipeline	217a3cb1e6f40af5eaf7b7e1fefac185		https://www.encodeproject.org/files/ENCFF013CEU/@@download/ENCFF013CEU.bed.gz	hg19			released	low read length, mild to moderate bottlenecking
224	ENCFF017MMZ	bed narrowPeak	conservative idr thresholded peaks	ENCSR000ARO	ChIP-seq	CL:0002553	fibroblast of lung	primary cell	unknown, adult	M, F	11 year, 45 year	Homo sapiens					EZH2	ENCAB000AGH	DNA		see document	see document		3/6/12	ENCODE				1, 2							ENCFF001TDO, ENCFF013CEU, ENCFF306KIF, ENCFF379HMO	228328	ENCODE Processing Pipeline	43b4de4582abf0796b62a553d365ccc0		https://www.encodeproject.org/files/ENCFF017MMZ/@@download/ENCFF017MMZ.bed.gz	hg19			released	low read length, mild to moderate bottlenecking
225	ENCFF001VGZ	bed narrowPeak	peaks	ENCSR000EBR	ChIP-seq	EFO:0003042	H1-hESC	stem cell	embryonic	M	na	Homo sapiens					MXI1	ENCAB000AIT	DNA		see document	see document		5/14/12	ENCODE												596410	Michael Snyder, Stanford	67e482ea153c9f95f2c30910f9162676		https://www.encodeproject.org/files/ENCFF001VGZ/@@download/ENCFF001VGZ.bed.gz	hg19			archived	low read length, low read depth	biological replicates with identical biosample
226	ENCFF002CRB	bed narrowPeak	optimal idr thresholded peaks	ENCSR000EBR	ChIP-seq	EFO:0003042	H1-hESC	stem cell	embryonic	M	na	Homo sapiens					MXI1	ENCAB000AIT	DNA		see document	see document		5/14/12	ENCODE												166822	ENCODE Consortium Analysis Working Group	b2a1820961eed39be6c6a5d12e73b222		https://www.encodeproject.org/files/ENCFF002CRB/@@download/ENCFF002CRB.bed.gz	hg19			archived	low read length, low read depth	biological replicates with identical biosample
227	ENCFF001VEA	bed narrowPeak	peaks	ENCSR000DZE	ChIP-seq	EFO:0002784	GM12878	immortalized cell line	adult	F	na	Homo sapiens					CHD1	ENCAB000AFE	DNA		see document	see document		5/14/12	ENCODE												562889	Michael Snyder, Stanford	5bcacfb808cf88352d15ed49ee006cca		https://www.encodeproject.org/files/ENCFF001VEA/@@download/ENCFF001VEA.bed.gz	hg19			released	low read length, low read depth	mismatched file status, biological replicates with identical biosample
228	ENCFF002CON	bed narrowPeak	optimal idr thresholded peaks	ENCSR000DZE	ChIP-seq	EFO:0002784	GM12878	immortalized cell line	adult	F	na	Homo sapiens					CHD1	ENCAB000AFE	DNA		see document	see document		5/14/12	ENCODE												175765	ENCODE Consortium Analysis Working Group	34f9cca27fb8070cd9c4c9072f031e0f		https://www.encodeproject.org/files/ENCFF002CON/@@download/ENCFF002CON.bed.gz	hg19			released	low read length, low read depth	mismatched file status, biological replicates with identical biosample
229	ENCFF001VLP	bed narrowPeak	peaks	ENCSR000EFI	ChIP-seq	NTR:0004647	IMR-90	primary cell	fetal	F	16 week	Homo sapiens					CTCF	ENCAB000AFQ	DNA		see document	see document		5/14/12	ENCODE												1032556	Michael Snyder, Stanford	0844adeaa2583de315eee3804e91b158		https://www.encodeproject.org/files/ENCFF001VLP/@@download/ENCFF001VLP.bed.gz	hg19			archived	low read length, low read depth, mild to moderate bottlenecking	NTR biosample, biological replicates with identical biosample
230	ENCFF002CVH	bed narrowPeak	optimal idr thresholded peaks	ENCSR000EFI	ChIP-seq	NTR:0004647	IMR-90	primary cell	fetal	F	16 week	Homo sapiens					CTCF	ENCAB000AFQ	DNA		see document	see document		5/14/12	ENCODE												1000229	ENCODE Consortium Analysis Working Group	2ef1d56d5777c1eec6dc2433a3cfb1ba		https://www.encodeproject.org/files/ENCFF002CVH/@@download/ENCFF002CVH.bed.gz	hg19			archived	low read length, low read depth, mild to moderate bottlenecking	NTR biosample, biological replicates with identical biosample
231	ENCFF070OIO	bed narrowPeak	peaks	ENCSR000EFI	ChIP-seq	NTR:0004647	IMR-90	primary cell	fetal	F	16 week	Homo sapiens					CTCF	ENCAB000AFQ	DNA		see document	see document		5/14/12	ENCODE				1							ENCFF191DFR, ENCFF601AUG, ENCFF847VPR	4526183	ENCODE Processing Pipeline	5e6f91d553784df46f528446508d89e0		https://www.encodeproject.org/files/ENCFF070OIO/@@download/ENCFF070OIO.bed.gz	hg19			released	low read length, low read depth, mild to moderate bottlenecking	NTR biosample, biological replicates with identical biosample
232	ENCFF719YRP	bed narrowPeak	peaks	ENCSR000EFI	ChIP-seq	NTR:0004647	IMR-90	primary cell	fetal	F	16 week	Homo sapiens					CTCF	ENCAB000AFQ	DNA		see document	see document		5/14/12	ENCODE				2							ENCFF066FGA, ENCFF191DFR, ENCFF601AUG	4541725	ENCODE Processing Pipeline	be07150654ff67560989d7344ad9ffe7		https://www.encodeproject.org/files/ENCFF719YRP/@@download/ENCFF719YRP.bed.gz	hg19			released	low read length, low read depth, mild to moderate bottlenecking	NTR biosample, biological replicates with identical biosample
233	ENCFF598QPN	bed narrowPeak	peaks	ENCSR000EFI	ChIP-seq	NTR:0004647	IMR-90	primary cell	fetal	F	16 week	Homo sapiens					CTCF	ENCAB000AFQ	DNA		see document	see document		5/14/12	ENCODE				1, 2							ENCFF066FGA, ENCFF191DFR, ENCFF601AUG, ENCFF847VPR	5101450	ENCODE Processing Pipeline	bfc5ce2bfdc0aa2614b765f74660815b		https://www.encodeproject.org/files/ENCFF598QPN/@@download/ENCFF598QPN.bed.gz	hg19			released	low read length, low read depth, mild to moderate bottlenecking	NTR biosample, biological replicates with identical biosample
234	ENCFF453XKM	bed narrowPeak	conservative idr thresholded peaks	ENCSR000EFI	ChIP-seq	NTR:0004647	IMR-90	primary cell	fetal	F	16 week	Homo sapiens					CTCF	ENCAB000AFQ	DNA		see document	see document		5/14/12	ENCODE				1, 2							ENCFF001TDO, ENCFF070OIO, ENCFF598QPN, ENCFF719YRP	749002	ENCODE Processing Pipeline	7012df7b06605f9a5fb69695e1a4178e		https://www.encodeproject.org/files/ENCFF453XKM/@@download/ENCFF453XKM.bed.gz	hg19			released	low read length, low read depth, mild to moderate bottlenecking	NTR biosample, biological replicates with identical biosample
235	ENCFF002CLL	bed narrowPeak	optimal idr thresholded peaks	ENCSR000BQC	ChIP-seq	CL:0002618	endothelial cell of umbilical vein	primary cell	newborn	na	na	Homo sapiens					POLR2AphosphoS5	ENCAB000AOD	DNA		see document	see document		2/29/12	ENCODE												627799	ENCODE Consortium Analysis Working Group	7e637039254599be3cfce759110c8d8d		https://www.encodeproject.org/files/ENCFF002CLL/@@download/ENCFF002CLL.bed.gz	hg19			archived	low read length, moderate library complexity, mild to moderate bottlenecking, low read depth	biological replicates with identical biosample, NTR biosample	insufficient read depth
236	ENCFF524XWV	bed narrowPeak	peaks	ENCSR899TDF	ChIP-seq	UBERON:0011907	gastrocnemius medialis	tissue	adult	F	53 year	Homo sapiens					H3K9me3	ENCAB369JSU	DNA					1/27/17	ENCODE				1							ENCFF261QBC, ENCFF295VMM	706531	ENCODE Processing Pipeline	d2b9ba3c489cd34b630c6d0290bc8b3e		https://www.encodeproject.org/files/ENCFF524XWV/@@download/ENCFF524XWV.bed.gz	hg19			released		experiment not submitted to GEO
237	ENCFF750PNJ	bed narrowPeak	stable peaks	ENCSR899TDF	ChIP-seq	UBERON:0011907	gastrocnemius medialis	tissue	adult	F	53 year	Homo sapiens					H3K9me3	ENCAB369JSU	DNA					1/27/17	ENCODE				1							ENCFF524XWV	64799	ENCODE Processing Pipeline	24cf90e72674b0f71e8bf4c84919731b		https://www.encodeproject.org/files/ENCFF750PNJ/@@download/ENCFF750PNJ.bed.gz	hg19			released		experiment not submitted to GEO
238	ENCFF733GLZ	bed narrowPeak	peaks	ENCSR970FPM	ChIP-seq	CL:0000312	keratinocyte	primary cell	unknown	F	na	Homo sapiens					H3K4me3	ENCAB582RSV	DNA					11/18/16	ENCODE				1							ENCFF221LXY, ENCFF288LLD, ENCFF399YAM	1090006	ENCODE Processing Pipeline	11198600bfc4a2c667d3684c46c7dc49		https://www.encodeproject.org/files/ENCFF733GLZ/@@download/ENCFF733GLZ.bed.gz	hg19			released	low read depth, inconsistent platforms, low read length, mild to moderate bottlenecking, mixed read lengths, mixed run types, moderate library complexity
239	ENCFF280QNB	bed narrowPeak	peaks	ENCSR970FPM	ChIP-seq	CL:0000312	keratinocyte	primary cell	unknown	F	na	Homo sapiens					H3K4me3	ENCAB582RSV	DNA					11/18/16	ENCODE				2							ENCFF288LLD, ENCFF787UJE	486942	ENCODE Processing Pipeline	92ac4d3ea8abb21bc1f30d70bca656e9		https://www.encodeproject.org/files/ENCFF280QNB/@@download/ENCFF280QNB.bed.gz	hg19			released	low read depth, inconsistent platforms, low read length, mild to moderate bottlenecking, mixed read lengths, mixed run types, moderate library complexity
240	ENCFF535ANL	bed narrowPeak	peaks	ENCSR970FPM	ChIP-seq	CL:0000312	keratinocyte	primary cell	unknown	F	na	Homo sapiens					H3K4me3	ENCAB582RSV	DNA					11/18/16	ENCODE				1, 2							ENCFF221LXY, ENCFF288LLD, ENCFF399YAM, ENCFF787UJE	810755	ENCODE Processing Pipeline	e75c992e862c4f0106c10e8065a5df88		https://www.encodeproject.org/files/ENCFF535ANL/@@download/ENCFF535ANL.bed.gz	hg19			released	low read depth, inconsistent platforms, low read length, mild to moderate bottlenecking, mixed read lengths, mixed run types, moderate library complexity
241	ENCFF018IGB	bed narrowPeak	replicated peaks	ENCSR970FPM	ChIP-seq	CL:0000312	keratinocyte	primary cell	unknown	F	na	Homo sapiens					H3K4me3	ENCAB582RSV	DNA					11/18/16	ENCODE				1, 2							ENCFF280QNB, ENCFF535ANL, ENCFF733GLZ	908405	ENCODE Processing Pipeline	01b0cd35c5ec0c3499766581bf2accb0		https://www.encodeproject.org/files/ENCFF018IGB/@@download/ENCFF018IGB.bed.gz	hg19			released	low read depth, inconsistent platforms, low read length, mild to moderate bottlenecking, mixed read lengths, mixed run types, moderate library complexity
242	ENCFF600ETT	bed narrowPeak	peaks	ENCSR878JSF	ChIP-seq	CL:0000236	B cell	primary cell	adult	F	43 year	Homo sapiens					H3K4me3	ENCAB000BLE	DNA					11/10/16	ENCODE				1							ENCFF697LFQ, ENCFF868UDM	1125964	ENCODE Processing Pipeline	99808b5857e6b0afd191deebe9a06c83		https://www.encodeproject.org/files/ENCFF600ETT/@@download/ENCFF600ETT.bed.gz	hg19			released	low read length, moderate library complexity, mild to moderate bottlenecking	experiment not submitted to GEO	unreplicated experiment
243	ENCFF579RYJ	bed narrowPeak	stable peaks	ENCSR878JSF	ChIP-seq	CL:0000236	B cell	primary cell	adult	F	43 year	Homo sapiens					H3K4me3	ENCAB000BLE	DNA					11/10/16	ENCODE				1							ENCFF600ETT	1019626	ENCODE Processing Pipeline	b8e82706cd72ee034dcce4b037bbdd88		https://www.encodeproject.org/files/ENCFF579RYJ/@@download/ENCFF579RYJ.bed.gz	hg19			released	low read length, moderate library complexity, mild to moderate bottlenecking	experiment not submitted to GEO	unreplicated experiment
244	ENCFF001VHE	bed narrowPeak	peaks	ENCSR000EUQ	ChIP-seq	EFO:0003042	H1-hESC	stem cell	embryonic	M	na	Homo sapiens					SUZ12	ENCAB000ALJ	DNA		see document	see document		10/29/11	ENCODE												124835	Peggy Farnham, USC	ccbde07ff00c27f89b6d0f3d1abbc27b		https://www.encodeproject.org/files/ENCFF001VHE/@@download/ENCFF001VHE.bed.gz	hg19			released		biological replicates with identical biosample	insufficient read length
245	ENCFF002CRG	bed narrowPeak	optimal idr thresholded peaks	ENCSR000EUQ	ChIP-seq	EFO:0003042	H1-hESC	stem cell	embryonic	M	na	Homo sapiens					SUZ12	ENCAB000ALJ	DNA		see document	see document		10/29/11	ENCODE												121074	ENCODE Consortium Analysis Working Group	0c6b969de303af1a6f5dbe057e9aaacc		https://www.encodeproject.org/files/ENCFF002CRG/@@download/ENCFF002CRG.bed.gz	hg19			released		biological replicates with identical biosample	insufficient read length
246	ENCFF001VFS	bed narrowPeak	peaks	ENCSR000EAA	ChIP-seq	EFO:0002784	GM12878	immortalized cell line	adult	F	na	Homo sapiens					WRNIP1	ENCAB000AMJ	DNA		see document	see document		10/29/11	ENCODE												1468202	Michael Snyder, Stanford	c6eff4ad100a09e63982e50993eea18d		https://www.encodeproject.org/files/ENCFF001VFS/@@download/ENCFF001VFS.bed.gz	hg19			released	low read length, low read depth	mismatched file status, biological replicates with identical biosample
247	ENCFF002CPU	bed narrowPeak	optimal idr thresholded peaks	ENCSR000EAA	ChIP-seq	EFO:0002784	GM12878	immortalized cell line	adult	F	na	Homo sapiens					WRNIP1	ENCAB000AMJ	DNA		see document	see document		10/29/11	ENCODE												358444	ENCODE Consortium Analysis Working Group	dceffa9354c6b6713497fa7e0050fd09		https://www.encodeproject.org/files/ENCFF002CPU/@@download/ENCFF002CPU.bed.gz	hg19			released	low read length, low read depth	mismatched file status, biological replicates with identical biosample
248	ENCFF001VEX	bed narrowPeak	peaks	ENCSR000DZD	ChIP-seq	EFO:0002784	GM12878	immortalized cell line	adult	F	na	Homo sapiens					EP300	ENCAB000AJM	DNA					5/14/12	ENCODE												938420	Michael Snyder, Stanford	bc6ddcbb18190cff6f65d8894d6a87ab		https://www.encodeproject.org/files/ENCFF001VEX/@@download/ENCFF001VEX.bed.gz	hg19			released	low read length, low read depth, inconsistent platforms	mismatched file status
249	ENCFF002CPE	bed narrowPeak	optimal idr thresholded peaks	ENCSR000DZD	ChIP-seq	EFO:0002784	GM12878	immortalized cell line	adult	F	na	Homo sapiens					EP300	ENCAB000AJM	DNA					5/14/12	ENCODE												442586	ENCODE Consortium Analysis Working Group	d418a64ce8855426c0c7e266c4950479		https://www.encodeproject.org/files/ENCFF002CPE/@@download/ENCFF002CPE.bed.gz	hg19			released	low read length, low read depth, inconsistent platforms	mismatched file status
250	ENCFF001VDX	bed narrowPeak	peaks	ENCSR000DZS	ChIP-seq	EFO:0002784	GM12878	immortalized cell line	adult	F	na	Homo sapiens					BRCA1	ENCAB125OWA	DNA		see document	see document		10/29/11	ENCODE												281931	Michael Snyder, Stanford	67e3bdb471751bbd4a1de94f79a27f04		https://www.encodeproject.org/files/ENCFF001VDX/@@download/ENCFF001VDX.bed.gz	hg19			released	low read length, low read depth	mismatched file status, biological replicates with identical biosample
251	ENCFF002COL	bed narrowPeak	optimal idr thresholded peaks	ENCSR000DZS	ChIP-seq	EFO:0002784	GM12878	immortalized cell line	adult	F	na	Homo sapiens					BRCA1	ENCAB125OWA	DNA		see document	see document		10/29/11	ENCODE												14118	ENCODE Consortium Analysis Working Group	9244c35a76113602e7ca61ee915f9e18		https://www.encodeproject.org/files/ENCFF002COL/@@download/ENCFF002COL.bed.gz	hg19			released	low read length, low read depth	mismatched file status, biological replicates with identical biosample
252	ENCFF001VFH	bed narrowPeak	peaks	ENCSR000DZP	ChIP-seq	EFO:0002784	GM12878	immortalized cell line	adult	F	na	Homo sapiens					SMC3	ENCAB000AKX	DNA		see document	see document		10/29/11	ENCODE												1191203	Michael Snyder, Stanford	3674a321ff9005ad680e3d1a4233ce54		https://www.encodeproject.org/files/ENCFF001VFH/@@download/ENCFF001VFH.bed.gz	hg19			released	low read length	mismatched file status, NTR biosample, biological replicates with identical biosample
253	ENCFF002CPN	bed narrowPeak	optimal idr thresholded peaks	ENCSR000DZP	ChIP-seq	EFO:0002784	GM12878	immortalized cell line	adult	F	na	Homo sapiens					SMC3	ENCAB000AKX	DNA		see document	see document		10/29/11	ENCODE												746137	ENCODE Consortium Analysis Working Group	a2acdd468555c5743295f7d2f82fab6c		https://www.encodeproject.org/files/ENCFF002CPN/@@download/ENCFF002CPN.bed.gz	hg19			released	low read length	mismatched file status, NTR biosample, biological replicates with identical biosample
254	ENCFF001VJO	bed narrowPeak	peaks	ENCSR000EVN	ChIP-seq	EFO:0002791	HeLa-S3	immortalized cell line	adult	F	31 year	Homo sapiens					NR2C2	ENCAB000AMA	DNA		see document	see document		10/29/11	ENCODE												31693	Peggy Farnham, USC	018ec46ccc5869ea1b2a5552d1d13d93		https://www.encodeproject.org/files/ENCFF001VJO/@@download/ENCFF001VJO.bed.gz	hg19			released	inconsistent platforms	biological replicates with identical biosample	insufficient read length
255	ENCFF002CTM	bed narrowPeak	optimal idr thresholded peaks	ENCSR000EVN	ChIP-seq	EFO:0002791	HeLa-S3	immortalized cell line	adult	F	31 year	Homo sapiens					NR2C2	ENCAB000AMA	DNA		see document	see document		10/29/11	ENCODE												54026	ENCODE Consortium Analysis Working Group	52ff4a1ff05aae193e3ef1b3b89c71a9		https://www.encodeproject.org/files/ENCFF002CTM/@@download/ENCFF002CTM.bed.gz	hg19			released	inconsistent platforms	biological replicates with identical biosample	insufficient read length
256	ENCFF948KJG	bed narrowPeak	peaks	ENCSR522LDJ	ChIP-seq	EFO:0001184	HEK293T	immortalized cell line	embryonic	F	na	Homo sapiens					HDGF	ENCAB173GGB	DNA					4/14/17	ENCODE				2							ENCFF049AQB, ENCFF529BVI, ENCFF772FBN	7040849	ENCODE Processing Pipeline	f888673eb04bb67b9a39cdfcb5bc7dab		https://www.encodeproject.org/files/ENCFF948KJG/@@download/ENCFF948KJG.bed.gz	hg19			released	borderline replicate concordance, antibody characterized with exemption	experiment not submitted to GEO
257	ENCFF824QDV	bed narrowPeak	conservative idr thresholded peaks	ENCSR522LDJ	ChIP-seq	EFO:0001184	HEK293T	immortalized cell line	embryonic	F	na	Homo sapiens					HDGF	ENCAB173GGB	DNA					4/14/17	ENCODE				1, 2							ENCFF001TDO, ENCFF325LIS, ENCFF420XDI, ENCFF948KJG	41409	ENCODE Processing Pipeline	5e59c865a73f8db3ec935e9978106e44		https://www.encodeproject.org/files/ENCFF824QDV/@@download/ENCFF824QDV.bed.gz	hg19			released	borderline replicate concordance, antibody characterized with exemption	experiment not submitted to GEO
258	ENCFF420XDI	bed narrowPeak	peaks	ENCSR522LDJ	ChIP-seq	EFO:0001184	HEK293T	immortalized cell line	embryonic	F	na	Homo sapiens					HDGF	ENCAB173GGB	DNA					4/14/17	ENCODE				1							ENCFF529BVI, ENCFF772FBN, ENCFF950TOD	6667865	ENCODE Processing Pipeline	9ec7ca1566919e30b2841a7725753218		https://www.encodeproject.org/files/ENCFF420XDI/@@download/ENCFF420XDI.bed.gz	hg19			released	borderline replicate concordance, antibody characterized with exemption	experiment not submitted to GEO
259	ENCFF325LIS	bed narrowPeak	peaks	ENCSR522LDJ	ChIP-seq	EFO:0001184	HEK293T	immortalized cell line	embryonic	F	na	Homo sapiens					HDGF	ENCAB173GGB	DNA					4/14/17	ENCODE				1, 2							ENCFF049AQB, ENCFF529BVI, ENCFF772FBN, ENCFF950TOD	7237009	ENCODE Processing Pipeline	58525cfe946a38b623c876af00b4d6ce		https://www.encodeproject.org/files/ENCFF325LIS/@@download/ENCFF325LIS.bed.gz	hg19			released	borderline replicate concordance, antibody characterized with exemption	experiment not submitted to GEO
260	ENCFF763AAE	bed narrowPeak	optimal idr thresholded peaks	ENCSR522LDJ	ChIP-seq	EFO:0001184	HEK293T	immortalized cell line	embryonic	F	na	Homo sapiens					HDGF	ENCAB173GGB	DNA					4/14/17	ENCODE				1, 2							ENCFF001TDO, ENCFF325LIS, ENCFF420XDI, ENCFF948KJG	62705	ENCODE Processing Pipeline	ec725059665594e94aa84a79c6e18af9		https://www.encodeproject.org/files/ENCFF763AAE/@@download/ENCFF763AAE.bed.gz	hg19			released	borderline replicate concordance, antibody characterized with exemption	experiment not submitted to GEO
261	ENCFF001VIA	bed narrowPeak	peaks	ENCSR000EDA	ChIP-seq	EFO:0002791	HeLa-S3	immortalized cell line	adult	F	31 year	Homo sapiens					CEBPB	ENCAB000AFB	DNA		see document	see document		10/29/11	ENCODE												1812806	Michael Snyder, Stanford	672fefa1e7f81bb8998970ad84ef4cc6		https://www.encodeproject.org/files/ENCFF001VIA/@@download/ENCFF001VIA.bed.gz	hg19			released	low read length	biological replicates with identical biosample
262	ENCFF002CSA	bed narrowPeak	optimal idr thresholded peaks	ENCSR000EDA	ChIP-seq	EFO:0002791	HeLa-S3	immortalized cell line	adult	F	31 year	Homo sapiens					CEBPB	ENCAB000AFB	DNA		see document	see document		10/29/11	ENCODE												1284848	ENCODE Consortium Analysis Working Group	f85716cb7fe3fda2d73d895e930e47c2		https://www.encodeproject.org/files/ENCFF002CSA/@@download/ENCFF002CSA.bed.gz	hg19			released	low read length	biological replicates with identical biosample
263	ENCFF001VIP	bed narrowPeak	peaks	ENCSR000EDF	ChIP-seq	EFO:0002791	HeLa-S3	immortalized cell line	adult	F	31 year	Homo sapiens					IRF3	ENCAB000AHY	DNA		see document	see document		10/29/11	ENCODE												60055	Michael Snyder, Stanford	08d4bf4501a2ba904a6b484452767824		https://www.encodeproject.org/files/ENCFF001VIP/@@download/ENCFF001VIP.bed.gz	hg19			released	low read length	biological replicates with identical biosample
264	ENCFF002CSO	bed narrowPeak	optimal idr thresholded peaks	ENCSR000EDF	ChIP-seq	EFO:0002791	HeLa-S3	immortalized cell line	adult	F	31 year	Homo sapiens					IRF3	ENCAB000AHY	DNA		see document	see document		10/29/11	ENCODE												42861	ENCODE Consortium Analysis Working Group	61be13789db82a32b707fa71aa317854		https://www.encodeproject.org/files/ENCFF002CSO/@@download/ENCFF002CSO.bed.gz	hg19			released	low read length	biological replicates with identical biosample
265	ENCFF841NML	bed narrowPeak	peaks	ENCSR842NGQ	ChIP-seq	CL:0002259	neuroepithelial stem cell	in vitro differentiated cells	embryonic	F	5 day	Homo sapiens					H3K27ac	ENCAB000AQN	DNA					5/20/16	ENCODE				2							ENCFF201DDL, ENCFF307KLI, ENCFF389PQC	1492477	ENCODE Processing Pipeline	829d0f12101157b21091043f8be83333		https://www.encodeproject.org/files/ENCFF841NML/@@download/ENCFF841NML.bed.gz	hg19			released	moderate library complexity, mild to moderate bottlenecking
266	ENCFF310CII	bed narrowPeak	peaks	ENCSR842NGQ	ChIP-seq	CL:0002259	neuroepithelial stem cell	in vitro differentiated cells	embryonic	F	5 day	Homo sapiens					H3K27ac	ENCAB000AQN	DNA					5/20/16	ENCODE				1							ENCFF201DDL, ENCFF307KLI, ENCFF354RIN	2017458	ENCODE Processing Pipeline	ec7e809746a7eeb28ddca71d2f4be7fa		https://www.encodeproject.org/files/ENCFF310CII/@@download/ENCFF310CII.bed.gz	hg19			released	moderate library complexity, mild to moderate bottlenecking
267	ENCFF941MON	bed narrowPeak	peaks	ENCSR842NGQ	ChIP-seq	CL:0002259	neuroepithelial stem cell	in vitro differentiated cells	embryonic	F	5 day	Homo sapiens					H3K27ac	ENCAB000AQN	DNA					5/20/16	ENCODE				1, 2							ENCFF201DDL, ENCFF307KLI, ENCFF354RIN, ENCFF389PQC	2151867	ENCODE Processing Pipeline	e1ecba32a9e47cef42acd6cd2d4ee284		https://www.encodeproject.org/files/ENCFF941MON/@@download/ENCFF941MON.bed.gz	hg19			released	moderate library complexity, mild to moderate bottlenecking
268	ENCFF794UWA	bed narrowPeak	replicated peaks	ENCSR842NGQ	ChIP-seq	CL:0002259	neuroepithelial stem cell	in vitro differentiated cells	embryonic	F	5 day	Homo sapiens					H3K27ac	ENCAB000AQN	DNA					5/20/16	ENCODE				1, 2							ENCFF310CII, ENCFF841NML, ENCFF941MON	1446211	ENCODE Processing Pipeline	26f6f578f9184535b2136633f544435b		https://www.encodeproject.org/files/ENCFF794UWA/@@download/ENCFF794UWA.bed.gz	hg19			released	moderate library complexity, mild to moderate bottlenecking
269	ENCFF001VLT	bed narrowPeak	peaks	ENCSR000EFK	ChIP-seq	NTR:0004647	IMR-90	primary cell	fetal	F	16 week	Homo sapiens					POLR2A	ENCAB000AOC	DNA		see document	see document		5/14/12	ENCODE												472034	Michael Snyder, Stanford	db13b034bd44a314a07d0f33fcc9f708		https://www.encodeproject.org/files/ENCFF001VLT/@@download/ENCFF001VLT.bed.gz	hg19			archived	low read length, low read depth, mild to moderate bottlenecking	NTR biosample, biological replicates with identical biosample
270	ENCFF002CVJ	bed narrowPeak	optimal idr thresholded peaks	ENCSR000EFK	ChIP-seq	NTR:0004647	IMR-90	primary cell	fetal	F	16 week	Homo sapiens					POLR2A	ENCAB000AOC	DNA		see document	see document		5/14/12	ENCODE												365249	ENCODE Consortium Analysis Working Group	37a7eded9007b4e4bf2b5032094bf6cc		https://www.encodeproject.org/files/ENCFF002CVJ/@@download/ENCFF002CVJ.bed.gz	hg19			archived	low read length, low read depth, mild to moderate bottlenecking	NTR biosample, biological replicates with identical biosample
271	ENCFF001USI	bed narrowPeak	peaks	ENCSR000DKT	ChIP-seq	EFO:0002784	GM12878	immortalized cell line	adult	F	na	Homo sapiens					POLR2A	ENCAB000AOC	DNA		see document	see document		3/17/11	ENCODE												2103751	Vishwanath Iyer, UTA	15373f463f3d6821047e8a4167a978c1		https://www.encodeproject.org/files/ENCFF001USI/@@download/ENCFF001USI.bed.gz	hg19			released	mixed read lengths, low read length, low read depth, mild to moderate bottlenecking, inconsistent platforms	biological replicates with identical biosample	insufficient read length, insufficient read depth, severe bottlenecking, poor library complexity
272	ENCFF002DAK	bed narrowPeak	optimal idr thresholded peaks	ENCSR000DKT	ChIP-seq	EFO:0002784	GM12878	immortalized cell line	adult	F	na	Homo sapiens					POLR2A	ENCAB000AOC	DNA		see document	see document		3/17/11	ENCODE												330987	ENCODE Consortium Analysis Working Group	92626e5c67bb02c63d3fa5cdfdfe2715		https://www.encodeproject.org/files/ENCFF002DAK/@@download/ENCFF002DAK.bed.gz	hg19			archived	mixed read lengths, low read length, low read depth, mild to moderate bottlenecking, inconsistent platforms	biological replicates with identical biosample	insufficient read length, insufficient read depth, severe bottlenecking, poor library complexity
273	ENCFF001VIE	bed narrowPeak	peaks	ENCSR000EVJ	ChIP-seq	EFO:0002791	HeLa-S3	immortalized cell line	adult	F	31 year	Homo sapiens					E2F1	ENCAB000AFU	DNA		see document	see document		10/29/11	ENCODE												79026	Peggy Farnham, USC	6966e3f6fb92af849a17e99931aa5616		https://www.encodeproject.org/files/ENCFF001VIE/@@download/ENCFF001VIE.bed.gz	hg19			released	inconsistent platforms	biological replicates with identical biosample	insufficient read length
274	ENCFF002CSG	bed narrowPeak	optimal idr thresholded peaks	ENCSR000EVJ	ChIP-seq	EFO:0002791	HeLa-S3	immortalized cell line	adult	F	31 year	Homo sapiens					E2F1	ENCAB000AFU	DNA		see document	see document		10/29/11	ENCODE												129469	ENCODE Consortium Analysis Working Group	ef923581e8e46df0f60fbaf91c75ca6e		https://www.encodeproject.org/files/ENCFF002CSG/@@download/ENCFF002CSG.bed.gz	hg19			released	inconsistent platforms	biological replicates with identical biosample	insufficient read length
275	ENCFF002CHM	bed narrowPeak	optimal idr thresholded peaks	ENCSR000BQM	ChIP-seq	EFO:0002784	GM12878	immortalized cell line	adult	F	na	Homo sapiens					PML	ENCAB000AKA	DNA		see document	see document		2/29/12	ENCODE												342182	ENCODE Consortium Analysis Working Group	5d8b9a58042b39f6cf37b90df6bf035c		https://www.encodeproject.org/files/ENCFF002CHM/@@download/ENCFF002CHM.bed.gz	hg19			archived	low read length, inconsistent platforms	biological replicates with identical biosample
276	ENCFF001VIU	bed narrowPeak	peaks	ENCSR000ECL	ChIP-seq	EFO:0002791	HeLa-S3	immortalized cell line	adult	F	31 year	Homo sapiens					MAZ	ENCAB000AIM	DNA		see document	see document		5/14/12	ENCODE												768079	Michael Snyder, Stanford	2d1b4609063f82b7ffa67326230cd7ed		https://www.encodeproject.org/files/ENCFF001VIU/@@download/ENCFF001VIU.bed.gz	hg19			released	low read length, inconsistent platforms	biological replicates with identical biosample
277	ENCFF002CSS	bed narrowPeak	optimal idr thresholded peaks	ENCSR000ECL	ChIP-seq	EFO:0002791	HeLa-S3	immortalized cell line	adult	F	31 year	Homo sapiens					MAZ	ENCAB000AIM	DNA		see document	see document		5/14/12	ENCODE												347669	ENCODE Consortium Analysis Working Group	90db788031b3e93cd69f1dcdac0ece8a		https://www.encodeproject.org/files/ENCFF002CSS/@@download/ENCFF002CSS.bed.gz	hg19			released	low read length, inconsistent platforms	biological replicates with identical biosample
278	ENCFF001USS	bed narrowPeak	peaks	ENCSR000DLK	ChIP-seq	EFO:0003042	H1-hESC	stem cell	embryonic	M	na	Homo sapiens					CTCF	ENCAB000AXY	DNA		see document	see document		3/17/11	ENCODE												1513785	Vishwanath Iyer, UTA	f184dbeabc74f58f3dcf39b997556962		https://www.encodeproject.org/files/ENCFF001USS/@@download/ENCFF001USS.bed.gz	hg19			released	low read length	mismatched file status	insufficient read depth
279	ENCFF002DAR	bed narrowPeak	optimal idr thresholded peaks	ENCSR000DLK	ChIP-seq	EFO:0003042	H1-hESC	stem cell	embryonic	M	na	Homo sapiens					CTCF	ENCAB000AXY	DNA		see document	see document		3/17/11	ENCODE												775431	ENCODE Consortium Analysis Working Group	94d260bfb6b2aa8ab39d8332381857b5		https://www.encodeproject.org/files/ENCFF002DAR/@@download/ENCFF002DAR.bed.gz	hg19			released	low read length	mismatched file status	insufficient read depth
280	ENCFF001VET	bed narrowPeak	peaks	ENCSR000EAG	ChIP-seq	EFO:0002784	GM12878	immortalized cell line	adult	F	na	Homo sapiens	tumor necrosis factor				RELA	ENCAB000AJG	DNA		see document	see document		5/14/12	ENCODE												153709	Michael Snyder, Stanford	4bf824cdf291406a4dc5d783a5b63a5c		https://www.encodeproject.org/files/ENCFF001VET/@@download/ENCFF001VET.bed.gz	hg19			released		biological replicates with identical biosample	insufficient read length
281	ENCFF002CPA	bed narrowPeak	optimal idr thresholded peaks	ENCSR000EAG	ChIP-seq	EFO:0002784	GM12878	immortalized cell line	adult	F	na	Homo sapiens	tumor necrosis factor				RELA	ENCAB000AJG	DNA		see document	see document		5/14/12	ENCODE												414083	ENCODE Consortium Analysis Working Group	536e19e1527ff5f05e1cbf59582972ff		https://www.encodeproject.org/files/ENCFF002CPA/@@download/ENCFF002CPA.bed.gz	hg19			released		biological replicates with identical biosample	insufficient read length
282	ENCFF001VFV	bed narrowPeak	peaks	ENCSR000DNQ	ChIP-seq	EFO:0002784	GM12878	immortalized cell line	adult	F	na	Homo sapiens					ZZZ3	ENCAB000AMX	DNA		see document	see document		10/29/11	ENCODE												18105	Kevin Struhl, HMS	a8e0edae1edc927c22e0b994f237ca9f		https://www.encodeproject.org/files/ENCFF001VFV/@@download/ENCFF001VFV.bed.gz	hg19			released	low read depth	mismatched file status, biological replicates with identical biosample	insufficient read length
283	ENCFF002CPY	bed narrowPeak	optimal idr thresholded peaks	ENCSR000DNQ	ChIP-seq	EFO:0002784	GM12878	immortalized cell line	adult	F	na	Homo sapiens					ZZZ3	ENCAB000AMX	DNA		see document	see document		10/29/11	ENCODE												20659	ENCODE Consortium Analysis Working Group	ad7ed1123e1ab6fe0617cc27f0cc7b59		https://www.encodeproject.org/files/ENCFF002CPY/@@download/ENCFF002CPY.bed.gz	hg19			released	low read depth	mismatched file status, biological replicates with identical biosample	insufficient read length
284	ENCFF002CJL	bed narrowPeak	optimal idr thresholded peaks	ENCSR000BQG	ChIP-seq	EFO:0003042	H1-hESC	stem cell	embryonic	M	na	Homo sapiens					SP2	ENCAB000AKZ	DNA		see document	see document		2/29/12	ENCODE												56694	ENCODE Consortium Analysis Working Group	5e1120895d68ba85d9ad08965d24d93d		https://www.encodeproject.org/files/ENCFF002CJL/@@download/ENCFF002CJL.bed.gz	hg19			archived	low read length, mild to moderate bottlenecking, inconsistent platforms	biological replicates with identical biosample
285	ENCFF002CGZ	bed narrowPeak	optimal idr thresholded peaks	ENCSR000BRU	ChIP-seq	EFO:0002784	GM12878	immortalized cell line	adult	F	na	Homo sapiens					FOXM1	ENCAB000AGP	DNA		see document	see document		2/29/12	ENCODE												449441	ENCODE Consortium Analysis Working Group	674ddee7a15de0c3fae465c7685af136		https://www.encodeproject.org/files/ENCFF002CGZ/@@download/ENCFF002CGZ.bed.gz	hg19			archived	low read length, low read depth, moderate library complexity, inconsistent platforms, mild to moderate bottlenecking	biological replicates with identical biosample
286	ENCFF001VGC	bed narrowPeak	peaks	ENCSR000EAR	ChIP-seq	EFO:0005347	GM15510	immortalized cell line	unknown	na	na	Homo sapiens					POLR2A	ENCAB000AOC	DNA		see document	see document		10/29/11	ENCODE												319988	Michael Snyder, Stanford	2454a58c3ca4573d62fdd07f36fce4f8		https://www.encodeproject.org/files/ENCFF001VGC/@@download/ENCFF001VGC.bed.gz	hg19			released		biological replicates with identical biosample	insufficient read length
287	ENCFF002CQE	bed narrowPeak	optimal idr thresholded peaks	ENCSR000EAR	ChIP-seq	EFO:0005347	GM15510	immortalized cell line	unknown	na	na	Homo sapiens					POLR2A	ENCAB000AOC	DNA		see document	see document		10/29/11	ENCODE												390371	ENCODE Consortium Analysis Working Group	7dcd217eec787bc084b5d1b5b6af9089		https://www.encodeproject.org/files/ENCFF002CQE/@@download/ENCFF002CQE.bed.gz	hg19			released		biological replicates with identical biosample	insufficient read length
288	ENCFF001VDI	bed narrowPeak	peaks	ENCSR000EXV	ChIP-seq	CL:0000842	mononuclear cell	primary cell	unknown	M	na	Homo sapiens					H3K4me1	ENCAB000ANE	DNA		see document	see document		10/7/11	ENCODE												2575555	Peggy Farnham, USC	749ca4e16c6fe7794928bd07a01c2bcc		https://www.encodeproject.org/files/ENCFF001VDI/@@download/ENCFF001VDI.bed.gz	hg19			archived	low read length, mild to moderate bottlenecking	biological replicates with identical biosample	insufficient read depth
289	ENCFF131XJO	bed narrowPeak	replicated peaks	ENCSR000EXV	ChIP-seq	CL:0000842	mononuclear cell	primary cell	unknown	M	na	Homo sapiens					H3K4me1	ENCAB000ANE	DNA		see document	see document		10/7/11	ENCODE				1, 2							ENCFF121VDH, ENCFF205DAM, ENCFF584BND	3479650	ENCODE Processing Pipeline	f87ff2768883519a44460ca36ba95f4e		https://www.encodeproject.org/files/ENCFF131XJO/@@download/ENCFF131XJO.bed.gz	hg19			released	low read length, mild to moderate bottlenecking	biological replicates with identical biosample	insufficient read depth
290	ENCFF121VDH	bed narrowPeak	peaks	ENCSR000EXV	ChIP-seq	CL:0000842	mononuclear cell	primary cell	unknown	M	na	Homo sapiens					H3K4me1	ENCAB000ANE	DNA		see document	see document		10/7/11	ENCODE				1							ENCFF479UCK, ENCFF918JVX	3321025	ENCODE Processing Pipeline	56aae86a88fcdc07c0dcc719e1e869e0		https://www.encodeproject.org/files/ENCFF121VDH/@@download/ENCFF121VDH.bed.gz	hg19			released	low read length, mild to moderate bottlenecking	biological replicates with identical biosample	insufficient read depth
291	ENCFF205DAM	bed narrowPeak	peaks	ENCSR000EXV	ChIP-seq	CL:0000842	mononuclear cell	primary cell	unknown	M	na	Homo sapiens					H3K4me1	ENCAB000ANE	DNA		see document	see document		10/7/11	ENCODE				2							ENCFF759LIK, ENCFF918JVX	2843030	ENCODE Processing Pipeline	423dacced06095d4aad2e740c1b2cbdb		https://www.encodeproject.org/files/ENCFF205DAM/@@download/ENCFF205DAM.bed.gz	hg19			released	low read length, mild to moderate bottlenecking	biological replicates with identical biosample	insufficient read depth
292	ENCFF584BND	bed narrowPeak	peaks	ENCSR000EXV	ChIP-seq	CL:0000842	mononuclear cell	primary cell	unknown	M	na	Homo sapiens					H3K4me1	ENCAB000ANE	DNA		see document	see document		10/7/11	ENCODE				1, 2							ENCFF479UCK, ENCFF759LIK, ENCFF918JVX	3277979	ENCODE Processing Pipeline	f4010152b8213aa3967414cdaeac6f6e		https://www.encodeproject.org/files/ENCFF584BND/@@download/ENCFF584BND.bed.gz	hg19			released	low read length, mild to moderate bottlenecking	biological replicates with identical biosample	insufficient read depth
293	ENCFF001USN	bed narrowPeak	peaks	ENCSR000DLD	ChIP-seq	EFO:0002788	GM19238	immortalized cell line	unknown	F	na	Homo sapiens					CTCF	ENCAB000AXY	DNA		see document	see document		3/17/11	ENCODE												1188817	Vishwanath Iyer, UTA	fc1b839efa8f54f75eb47cc6803b478c		https://www.encodeproject.org/files/ENCFF001USN/@@download/ENCFF001USN.bed.gz	hg19			archived	low read length, mild to moderate bottlenecking	biological replicates with identical biosample	insufficient read depth, missing possible_controls
294	ENCFF002DAN	bed narrowPeak	optimal idr thresholded peaks	ENCSR000DLD	ChIP-seq	EFO:0002788	GM19238	immortalized cell line	unknown	F	na	Homo sapiens					CTCF	ENCAB000AXY	DNA		see document	see document		3/17/11	ENCODE												965256	ENCODE Consortium Analysis Working Group	fbdea344d7b952cd0352988b0759525b		https://www.encodeproject.org/files/ENCFF002DAN/@@download/ENCFF002DAN.bed.gz	hg19			archived	low read length, mild to moderate bottlenecking	biological replicates with identical biosample	insufficient read depth, missing possible_controls
295	ENCFF001UTG	bed narrowPeak	peaks	ENCSR000DMC	ChIP-seq	UBERON:0002113	kidney	tissue	adult	M	35 year, 27 year, 22 year	Homo sapiens					CTCF	ENCAB000AXY	DNA		see document	see document		8/27/12	ENCODE				1	1.0							1290712	Vishwanath Iyer, UTA	6ba80d27e22dd023aa986abda961e8c1		https://www.encodeproject.org/files/ENCFF001UTG/@@download/ENCFF001UTG.bed.gz	hg19			released	moderate library complexity, mild to moderate bottlenecking	mismatched file status	insufficient read depth
296	ENCFF581GQH	bed narrowPeak	peaks	ENCSR438PYA	ChIP-seq	EFO:0006283	KOPT-K1	immortalized cell line	unknown	na	na	Homo sapiens					H3K9me3	ENCAB000APU	DNA					1/6/17	ENCODE				1							ENCFF397IDT, ENCFF492XSX, ENCFF709VPJ	2982609	ENCODE Processing Pipeline	57d59b5e226ef431dd71918d0d4f8939		https://www.encodeproject.org/files/ENCFF581GQH/@@download/ENCFF581GQH.bed.gz	hg19			released	low read length, mild to moderate bottlenecking, antibody characterized with exemption		severe bottlenecking, insufficient read depth, poor library complexity
297	ENCFF776OSL	bed narrowPeak	peaks	ENCSR438PYA	ChIP-seq	EFO:0006283	KOPT-K1	immortalized cell line	unknown	na	na	Homo sapiens					H3K9me3	ENCAB000APU	DNA					1/6/17	ENCODE				1, 2							ENCFF397IDT, ENCFF492XSX, ENCFF709VPJ, ENCFF786JXH	3287374	ENCODE Processing Pipeline	28ae653180f392553cfbe8c4c0a1a506		https://www.encodeproject.org/files/ENCFF776OSL/@@download/ENCFF776OSL.bed.gz	hg19			released	low read length, mild to moderate bottlenecking, antibody characterized with exemption		severe bottlenecking, insufficient read depth, poor library complexity
298	ENCFF688IIM	bed narrowPeak	peaks	ENCSR438PYA	ChIP-seq	EFO:0006283	KOPT-K1	immortalized cell line	unknown	na	na	Homo sapiens					H3K9me3	ENCAB000APU	DNA					1/6/17	ENCODE				2							ENCFF397IDT, ENCFF709VPJ, ENCFF786JXH	2920636	ENCODE Processing Pipeline	de3b4ba7c4018dd0767b9cb253436590		https://www.encodeproject.org/files/ENCFF688IIM/@@download/ENCFF688IIM.bed.gz	hg19			released	low read length, mild to moderate bottlenecking, antibody characterized with exemption		severe bottlenecking, insufficient read depth, poor library complexity
299	ENCFF965RDK	bed narrowPeak	replicated peaks	ENCSR438PYA	ChIP-seq	EFO:0006283	KOPT-K1	immortalized cell line	unknown	na	na	Homo sapiens					H3K9me3	ENCAB000APU	DNA					1/6/17	ENCODE				1, 2							ENCFF581GQH, ENCFF688IIM, ENCFF776OSL	1719621	ENCODE Processing Pipeline	137a05b3ae433c7577f0a7ddcfc2151c		https://www.encodeproject.org/files/ENCFF965RDK/@@download/ENCFF965RDK.bed.gz	hg19			released	low read length, mild to moderate bottlenecking, antibody characterized with exemption		severe bottlenecking, insufficient read depth, poor library complexity
300	ENCFF218NDT	bed narrowPeak	peaks	ENCSR776EAH	ChIP-seq	UBERON:0011907	gastrocnemius medialis	tissue	adult	F	53 year	Homo sapiens					H3K4me1	ENCAB472HKJ	DNA					1/27/17	ENCODE				1							ENCFF261QBC, ENCFF382HHS	3214146	ENCODE Processing Pipeline	0000232ed6f7749dd37bbd01f424b418		https://www.encodeproject.org/files/ENCFF218NDT/@@download/ENCFF218NDT.bed.gz	hg19			released	mild to moderate bottlenecking	experiment not submitted to GEO
301	ENCFF759RRE	bed narrowPeak	stable peaks	ENCSR776EAH	ChIP-seq	UBERON:0011907	gastrocnemius medialis	tissue	adult	F	53 year	Homo sapiens					H3K4me1	ENCAB472HKJ	DNA					1/27/17	ENCODE				1							ENCFF218NDT	2513449	ENCODE Processing Pipeline	e9f9d0195521535ab473079185f9400e		https://www.encodeproject.org/files/ENCFF759RRE/@@download/ENCFF759RRE.bed.gz	hg19			released	mild to moderate bottlenecking	experiment not submitted to GEO
302	ENCFF001VIW	bed narrowPeak	peaks	ENCSR000DNS	ChIP-seq	EFO:0002791	HeLa-S3	immortalized cell line	adult	F	31 year	Homo sapiens					NFYA	ENCAB000AJC	DNA		see document	see document		10/29/11	ENCODE												259460	Kevin Struhl, HMS	3acd468d4c1319043c797eb775c09659		https://www.encodeproject.org/files/ENCFF001VIW/@@download/ENCFF001VIW.bed.gz	hg19			released	low read length	biological replicates with identical biosample
303	ENCFF002CSU	bed narrowPeak	optimal idr thresholded peaks	ENCSR000DNS	ChIP-seq	EFO:0002791	HeLa-S3	immortalized cell line	adult	F	31 year	Homo sapiens					NFYA	ENCAB000AJC	DNA		see document	see document		10/29/11	ENCODE												145549	ENCODE Consortium Analysis Working Group	0648b23890a30a1df457a5ccd1b72a85		https://www.encodeproject.org/files/ENCFF002CSU/@@download/ENCFF002CSU.bed.gz	hg19			released	low read length	biological replicates with identical biosample
304	ENCFF001VFE	bed narrowPeak	peaks	ENCSR000EAC	ChIP-seq	EFO:0002784	GM12878	immortalized cell line	adult	F	na	Homo sapiens					RAD21	ENCAB000AKG	DNA		see document	see document		10/29/11	ENCODE												509096	Michael Snyder, Stanford	3e6e22f62ebd4d945598f66563aa3f77		https://www.encodeproject.org/files/ENCFF001VFE/@@download/ENCFF001VFE.bed.gz	hg19			released		biological replicates with identical biosample	insufficient read length
305	ENCFF002CPK	bed narrowPeak	optimal idr thresholded peaks	ENCSR000EAC	ChIP-seq	EFO:0002784	GM12878	immortalized cell line	adult	F	na	Homo sapiens					RAD21	ENCAB000AKG	DNA		see document	see document		10/29/11	ENCODE												757929	ENCODE Consortium Analysis Working Group	90be6eca516f3df86ba962066a7b0f55		https://www.encodeproject.org/files/ENCFF002CPK/@@download/ENCFF002CPK.bed.gz	hg19			released		biological replicates with identical biosample	insufficient read length
306	ENCFF820AKO	bed narrowPeak	peaks	ENCSR052WRV	ChIP-seq	EFO:0002167	DOHH2	immortalized cell line	adult	M	60 year	Homo sapiens					H3K4me3	ENCAB000BLF	DNA		see document	see document		7/11/14	ENCODE				1, 2							ENCFF067ZVJ, ENCFF548ADC, ENCFF562IAL, ENCFF815IAY	1150354	ENCODE Processing Pipeline	eb1facd669071b9018c0ce956f247710		https://www.encodeproject.org/files/ENCFF820AKO/@@download/ENCFF820AKO.bed.gz	hg19			released	mixed read lengths, low read length, mild to moderate bottlenecking
307	ENCFF037ATP	bed narrowPeak	peaks	ENCSR052WRV	ChIP-seq	EFO:0002167	DOHH2	immortalized cell line	adult	M	60 year	Homo sapiens					H3K4me3	ENCAB000BLF	DNA		see document	see document		7/11/14	ENCODE				1							ENCFF548ADC, ENCFF562IAL, ENCFF815IAY	1158878	ENCODE Processing Pipeline	12d541b5a8560563de1c1678aac6e1b2		https://www.encodeproject.org/files/ENCFF037ATP/@@download/ENCFF037ATP.bed.gz	hg19			released	mixed read lengths, low read length, mild to moderate bottlenecking
308	ENCFF057DVP	bed narrowPeak	peaks	ENCSR052WRV	ChIP-seq	EFO:0002167	DOHH2	immortalized cell line	adult	M	60 year	Homo sapiens					H3K4me3	ENCAB000BLF	DNA		see document	see document		7/11/14	ENCODE				2							ENCFF067ZVJ, ENCFF815IAY	991221	ENCODE Processing Pipeline	6e30e3cc5b2fea57a821be9c57928798		https://www.encodeproject.org/files/ENCFF057DVP/@@download/ENCFF057DVP.bed.gz	hg19			released	mixed read lengths, low read length, mild to moderate bottlenecking
309	ENCFF897GSA	bed narrowPeak	replicated peaks	ENCSR052WRV	ChIP-seq	EFO:0002167	DOHH2	immortalized cell line	adult	M	60 year	Homo sapiens					H3K4me3	ENCAB000BLF	DNA		see document	see document		7/11/14	ENCODE				1, 2							ENCFF037ATP, ENCFF057DVP, ENCFF820AKO	1347187	ENCODE Processing Pipeline	f29d88871da9a940bcc482ac133dbc6e		https://www.encodeproject.org/files/ENCFF897GSA/@@download/ENCFF897GSA.bed.gz	hg19			released	mixed read lengths, low read length, mild to moderate bottlenecking
310	ENCFF333BCC	bed narrowPeak	peaks	ENCSR143RMH	ChIP-seq	CL:0000192	smooth muscle cell	in vitro differentiated cells	embryonic	F	5 day	Homo sapiens					H3K27me3	ENCAB036YAO	DNA					4/27/16	ENCODE				1							ENCFF346LNS, ENCFF582KHS, ENCFF696UZI	2094927	ENCODE Processing Pipeline	6376d2f0e4de4cb56b58443200e0dda9		https://www.encodeproject.org/files/ENCFF333BCC/@@download/ENCFF333BCC.bed.gz	hg19			released	mild to moderate bottlenecking		insufficient read depth
311	ENCFF814JGD	bed narrowPeak	peaks	ENCSR143RMH	ChIP-seq	CL:0000192	smooth muscle cell	in vitro differentiated cells	embryonic	F	5 day	Homo sapiens					H3K27me3	ENCAB036YAO	DNA					4/27/16	ENCODE				2							ENCFF105ROX, ENCFF346LNS, ENCFF696UZI	2359557	ENCODE Processing Pipeline	e2e9b45e88e2cb44d9232935a76b1fe2		https://www.encodeproject.org/files/ENCFF814JGD/@@download/ENCFF814JGD.bed.gz	hg19			released	mild to moderate bottlenecking		insufficient read depth
312	ENCFF992RBK	bed narrowPeak	peaks	ENCSR143RMH	ChIP-seq	CL:0000192	smooth muscle cell	in vitro differentiated cells	embryonic	F	5 day	Homo sapiens					H3K27me3	ENCAB036YAO	DNA					4/27/16	ENCODE				1, 2							ENCFF105ROX, ENCFF346LNS, ENCFF582KHS, ENCFF696UZI	2837812	ENCODE Processing Pipeline	de7ed913b88cf49b7a3afcf32b01f526		https://www.encodeproject.org/files/ENCFF992RBK/@@download/ENCFF992RBK.bed.gz	hg19			released	mild to moderate bottlenecking		insufficient read depth
313	ENCFF515UKM	bed narrowPeak	replicated peaks	ENCSR143RMH	ChIP-seq	CL:0000192	smooth muscle cell	in vitro differentiated cells	embryonic	F	5 day	Homo sapiens					H3K27me3	ENCAB036YAO	DNA					4/27/16	ENCODE				1, 2							ENCFF333BCC, ENCFF814JGD, ENCFF992RBK	1333107	ENCODE Processing Pipeline	cb4ae982ea88cabceb12ed68a8332613		https://www.encodeproject.org/files/ENCFF515UKM/@@download/ENCFF515UKM.bed.gz	hg19			released	mild to moderate bottlenecking		insufficient read depth
314	ENCFF571QFG	bed narrowPeak	peaks	ENCSR130IMV	ChIP-seq	CL:0000192	smooth muscle cell	in vitro differentiated cells	embryonic	F	5 day	Homo sapiens					H3K4me1	ENCAB000APS, ENCAB650MWL	DNA					4/27/16	ENCODE				2							ENCFF055NGW, ENCFF346LNS, ENCFF696UZI	3121103	ENCODE Processing Pipeline	de3f526784122b4dc3282ad5a627a0a3		https://www.encodeproject.org/files/ENCFF571QFG/@@download/ENCFF571QFG.bed.gz	hg19			released	low read depth
315	ENCFF614HOL	bed narrowPeak	peaks	ENCSR130IMV	ChIP-seq	CL:0000192	smooth muscle cell	in vitro differentiated cells	embryonic	F	5 day	Homo sapiens					H3K4me1	ENCAB000APS, ENCAB650MWL	DNA					4/27/16	ENCODE				1							ENCFF195WAP, ENCFF346LNS, ENCFF696UZI	3729797	ENCODE Processing Pipeline	f86ac7ff38d4bc21e57c2e17d2b56945		https://www.encodeproject.org/files/ENCFF614HOL/@@download/ENCFF614HOL.bed.gz	hg19			released	low read depth
316	ENCFF514PBK	bed narrowPeak	peaks	ENCSR130IMV	ChIP-seq	CL:0000192	smooth muscle cell	in vitro differentiated cells	embryonic	F	5 day	Homo sapiens					H3K4me1	ENCAB000APS, ENCAB650MWL	DNA					4/27/16	ENCODE				1, 2							ENCFF055NGW, ENCFF195WAP, ENCFF346LNS, ENCFF696UZI	4154884	ENCODE Processing Pipeline	5095e6ed409140795503559aee9b34ba		https://www.encodeproject.org/files/ENCFF514PBK/@@download/ENCFF514PBK.bed.gz	hg19			released	low read depth
317	ENCFF511HPE	bed narrowPeak	replicated peaks	ENCSR130IMV	ChIP-seq	CL:0000192	smooth muscle cell	in vitro differentiated cells	embryonic	F	5 day	Homo sapiens					H3K4me1	ENCAB000APS, ENCAB650MWL	DNA					4/27/16	ENCODE				1, 2							ENCFF514PBK, ENCFF571QFG, ENCFF614HOL	2460488	ENCODE Processing Pipeline	d9a926fddde66b3a6208dfd8453af5f1		https://www.encodeproject.org/files/ENCFF511HPE/@@download/ENCFF511HPE.bed.gz	hg19			released	low read depth
318	ENCFF606ETW	bed narrowPeak	peaks	ENCSR393SYU	ChIP-seq	CL:0000775	neutrophil	primary cell	unknown	na	na	Homo sapiens					H3K4me3	ENCAB902NZL	DNA					11/16/16	ENCODE				1							ENCFF087GJL, ENCFF092HKY, ENCFF458TOS	1039685	ENCODE Processing Pipeline	d5427a79c638647b683972d070c86e6a		https://www.encodeproject.org/files/ENCFF606ETW/@@download/ENCFF606ETW.bed.gz	hg19			released	low read depth
319	ENCFF020UNT	bed narrowPeak	peaks	ENCSR393SYU	ChIP-seq	CL:0000775	neutrophil	primary cell	unknown	na	na	Homo sapiens					H3K4me3	ENCAB902NZL	DNA					11/16/16	ENCODE				2							ENCFF087GJL, ENCFF092HKY, ENCFF365EGU	824314	ENCODE Processing Pipeline	e57778414891e05df6c3f9cbe29dd183		https://www.encodeproject.org/files/ENCFF020UNT/@@download/ENCFF020UNT.bed.gz	hg19			released	low read depth
320	ENCFF792HSD	bed narrowPeak	peaks	ENCSR393SYU	ChIP-seq	CL:0000775	neutrophil	primary cell	unknown	na	na	Homo sapiens					H3K4me3	ENCAB902NZL	DNA					11/16/16	ENCODE				1, 2							ENCFF087GJL, ENCFF092HKY, ENCFF365EGU, ENCFF458TOS	966655	ENCODE Processing Pipeline	03d69de9d0db6997604b2f86f766419a		https://www.encodeproject.org/files/ENCFF792HSD/@@download/ENCFF792HSD.bed.gz	hg19			released	low read depth
321	ENCFF974LQQ	bed narrowPeak	replicated peaks	ENCSR393SYU	ChIP-seq	CL:0000775	neutrophil	primary cell	unknown	na	na	Homo sapiens					H3K4me3	ENCAB902NZL	DNA					11/16/16	ENCODE				1, 2							ENCFF020UNT, ENCFF606ETW, ENCFF792HSD	897059	ENCODE Processing Pipeline	a27303b2b13bce7508020c4be047a534		https://www.encodeproject.org/files/ENCFF974LQQ/@@download/ENCFF974LQQ.bed.gz	hg19			released	low read depth
322	ENCFF001VIF	bed narrowPeak	peaks	ENCSR000ECM	ChIP-seq	EFO:0002791	HeLa-S3	immortalized cell line	adult	F	31 year	Homo sapiens					RCOR1	ENCAB000AFK	DNA		see document	see document		5/14/12	ENCODE												987201	Michael Snyder, Stanford	5068b923103fb32b944cd2ab558dc206		https://www.encodeproject.org/files/ENCFF001VIF/@@download/ENCFF001VIF.bed.gz	hg19			released	low read length	biological replicates with identical biosample
323	ENCFF002CSF	bed narrowPeak	optimal idr thresholded peaks	ENCSR000ECM	ChIP-seq	EFO:0002791	HeLa-S3	immortalized cell line	adult	F	31 year	Homo sapiens					RCOR1	ENCAB000AFK	DNA		see document	see document		5/14/12	ENCODE												394882	ENCODE Consortium Analysis Working Group	e7c99d8ef0836c01ae22ce43c8fbe510		https://www.encodeproject.org/files/ENCFF002CSF/@@download/ENCFF002CSF.bed.gz	hg19			released	low read length	biological replicates with identical biosample
324	ENCFF001VLI	bed narrowPeak	peaks	ENCSR000EFA	ChIP-seq	CL:0002618	endothelial cell of umbilical vein	primary cell	newborn	na	na	Homo sapiens					JUN	ENCAB000AER	DNA		see document	see document		10/29/11	ENCODE												368951	Michael Snyder, Stanford	ae6fe5c2163b74d8dfaea169e1a4faaf		https://www.encodeproject.org/files/ENCFF001VLI/@@download/ENCFF001VLI.bed.gz	hg19			released		biological replicates with identical biosample	insufficient read length
325	ENCFF002CVC	bed narrowPeak	optimal idr thresholded peaks	ENCSR000EFA	ChIP-seq	CL:0002618	endothelial cell of umbilical vein	primary cell	newborn	na	na	Homo sapiens					JUN	ENCAB000AER	DNA		see document	see document		10/29/11	ENCODE												682671	ENCODE Consortium Analysis Working Group	633e29aea0b8daae7a7633161281b118		https://www.encodeproject.org/files/ENCFF002CVC/@@download/ENCFF002CVC.bed.gz	hg19			released		biological replicates with identical biosample	insufficient read length
326	ENCFF001USK	bed narrowPeak	peaks	ENCSR000DKY	ChIP-seq	EFO:0002786	GM12892	immortalized cell line	unknown	F	na	Homo sapiens					CTCF	ENCAB000AXY	DNA		see document	see document		3/17/11	ENCODE												1222320	Vishwanath Iyer, UTA	62afc2eada9b495bce82f8793934e08b		https://www.encodeproject.org/files/ENCFF001USK/@@download/ENCFF001USK.bed.gz	hg19			released	low read length, low read depth, mild to moderate bottlenecking	mismatched file status, biological replicates with identical biosample	insufficient read depth, missing possible_controls
327	ENCFF002DAM	bed narrowPeak	optimal idr thresholded peaks	ENCSR000DKY	ChIP-seq	EFO:0002786	GM12892	immortalized cell line	unknown	F	na	Homo sapiens					CTCF	ENCAB000AXY	DNA		see document	see document		3/17/11	ENCODE												940006	ENCODE Consortium Analysis Working Group	5c58039be600990f19971dc8e0f5adc7		https://www.encodeproject.org/files/ENCFF002DAM/@@download/ENCFF002DAM.bed.gz	hg19			released	low read length, low read depth, mild to moderate bottlenecking	mismatched file status, biological replicates with identical biosample	insufficient read depth, missing possible_controls
328	ENCFF001VJN	bed narrowPeak	peaks	ENCSR000DNY	ChIP-seq	EFO:0002791	HeLa-S3	immortalized cell line	adult	F	31 year	Homo sapiens					GTF3C2	ENCAB000ALX	DNA		see document	see document		10/29/11	ENCODE												85837	Kevin Struhl, HMS	2672f2f2644009f212527008fb24685c		https://www.encodeproject.org/files/ENCFF001VJN/@@download/ENCFF001VJN.bed.gz	hg19			released	inconsistent platforms	biological replicates with identical biosample	insufficient read length
329	ENCFF002CTL	bed narrowPeak	optimal idr thresholded peaks	ENCSR000DNY	ChIP-seq	EFO:0002791	HeLa-S3	immortalized cell line	adult	F	31 year	Homo sapiens					GTF3C2	ENCAB000ALX	DNA		see document	see document		10/29/11	ENCODE												71082	ENCODE Consortium Analysis Working Group	8f967bb3703e5256f6d32991a7f16ad4		https://www.encodeproject.org/files/ENCFF002CTL/@@download/ENCFF002CTL.bed.gz	hg19			released	inconsistent platforms	biological replicates with identical biosample	insufficient read length
330	ENCFF001USB	bed narrowPeak	peaks	ENCSR000DKL	ChIP-seq	CL:0002620	skin fibroblast	primary cell	child	F	10 year	Homo sapiens					CTCF	ENCAB000AXY	DNA		see document	see document		3/17/11	ENCODE												1251268	Vishwanath Iyer, UTA	a96e9f71210ee3c26b25b88cbd17ea77		https://www.encodeproject.org/files/ENCFF001USB/@@download/ENCFF001USB.bed.gz	hg19			released		mismatched status, missing raw data in replicate, biological replicates with identical biosample
331	ENCFF002DAF	bed narrowPeak	optimal idr thresholded peaks	ENCSR000DKL	ChIP-seq	CL:0002620	skin fibroblast	primary cell	child	F	10 year	Homo sapiens					CTCF	ENCAB000AXY	DNA		see document	see document		3/17/11	ENCODE												1044079	ENCODE Consortium Analysis Working Group	2f6d145f23e5f3e57f5e56f6e7027931		https://www.encodeproject.org/files/ENCFF002DAF/@@download/ENCFF002DAF.bed.gz	hg19			released		mismatched status, missing raw data in replicate, biological replicates with identical biosample
332	ENCFF001VJM	bed narrowPeak	peaks	ENCSR000EVE	ChIP-seq	EFO:0002791	HeLa-S3	immortalized cell line	adult	F	31 year	Homo sapiens					TCF7L2	ENCAB000ALV	DNA		see document	see document		5/14/12	ENCODE												782079	Peggy Farnham, USC	f40a11e2ddd58a36781a358ee4a1cf3f		https://www.encodeproject.org/files/ENCFF001VJM/@@download/ENCFF001VJM.bed.gz	hg19			released	low read length, inconsistent platforms	biological replicates with identical biosample
333	ENCFF002CTK	bed narrowPeak	optimal idr thresholded peaks	ENCSR000EVE	ChIP-seq	EFO:0002791	HeLa-S3	immortalized cell line	adult	F	31 year	Homo sapiens					TCF7L2	ENCAB000ALV	DNA		see document	see document		5/14/12	ENCODE												437958	ENCODE Consortium Analysis Working Group	b6b4a4d0d1cbe37588a4d53cf3d70440		https://www.encodeproject.org/files/ENCFF002CTK/@@download/ENCFF002CTK.bed.gz	hg19			released	low read length, inconsistent platforms	biological replicates with identical biosample
334	ENCFF001VEE	bed narrowPeak	peaks	ENCSR000DYY	ChIP-seq	EFO:0002784	GM12878	immortalized cell line	adult	F	na	Homo sapiens					E2F4	ENCAB000AFV	DNA		see document	see document		5/14/12	ENCODE												144487	Michael Snyder, Stanford	d91c60a45bde38fbb0180074759b8c03		https://www.encodeproject.org/files/ENCFF001VEE/@@download/ENCFF001VEE.bed.gz	hg19			released	low read length, low read depth	mismatched file status, biological replicates with identical biosample
335	ENCFF002COR	bed narrowPeak	optimal idr thresholded peaks	ENCSR000DYY	ChIP-seq	EFO:0002784	GM12878	immortalized cell line	adult	F	na	Homo sapiens					E2F4	ENCAB000AFV	DNA		see document	see document		5/14/12	ENCODE												91273	ENCODE Consortium Analysis Working Group	6c7a8a4cdae4db29921014968fe79a1f		https://www.encodeproject.org/files/ENCFF002COR/@@download/ENCFF002COR.bed.gz	hg19			released	low read length, low read depth	mismatched file status, biological replicates with identical biosample
336	ENCFF001VEK	bed narrowPeak	peaks	ENCSR000DZX	ChIP-seq	EFO:0002784	GM12878	immortalized cell line	adult	F	na	Homo sapiens					IRF3	ENCAB000AHY	DNA		see document	see document		10/29/11	ENCODE												290220	Michael Snyder, Stanford	16c07e6692536c56243b4faf6c4b6c2a		https://www.encodeproject.org/files/ENCFF001VEK/@@download/ENCFF001VEK.bed.gz	hg19			released	low read length, low read depth, mild to moderate bottlenecking	mismatched file status, biological replicates with identical biosample
337	ENCFF001VLK	bed narrowPeak	peaks	ENCSR000EEZ	ChIP-seq	CL:0002618	endothelial cell of umbilical vein	primary cell	newborn	na	na	Homo sapiens					MAX	ENCAB000AIL	DNA		see document	see document		10/29/11	ENCODE												95450	Michael Snyder, Stanford	3d3531f299c1daa39d735c4d19cd2359		https://www.encodeproject.org/files/ENCFF001VLK/@@download/ENCFF001VLK.bed.gz	hg19			released		biological replicates with identical biosample	insufficient read length
338	ENCFF002CVE	bed narrowPeak	optimal idr thresholded peaks	ENCSR000EEZ	ChIP-seq	CL:0002618	endothelial cell of umbilical vein	primary cell	newborn	na	na	Homo sapiens					MAX	ENCAB000AIL	DNA		see document	see document		10/29/11	ENCODE												202694	ENCODE Consortium Analysis Working Group	49d2220b47726f1448c459b0c7fdb9f0		https://www.encodeproject.org/files/ENCFF002CVE/@@download/ENCFF002CVE.bed.gz	hg19			released		biological replicates with identical biosample	insufficient read length
339	ENCFF677CZU	bed narrowPeak	peaks	ENCSR521GRK	ChIP-seq	EFO:0002847	PC-9	immortalized cell line	unknown	na	na	Homo sapiens					H3K9me2	ENCAB681ELK	DNA					1/13/17	ENCODE				2							ENCFF039AQK, ENCFF567WDW, ENCFF618RNL	2465131	ENCODE Processing Pipeline	4a28263fd6fffdfdea5c49d76b01cb7e		https://www.encodeproject.org/files/ENCFF677CZU/@@download/ENCFF677CZU.bed.gz	hg19			released	mild to moderate bottlenecking		insufficient read depth
340	ENCFF763YLZ	bed narrowPeak	peaks	ENCSR521GRK	ChIP-seq	EFO:0002847	PC-9	immortalized cell line	unknown	na	na	Homo sapiens					H3K9me2	ENCAB681ELK	DNA					1/13/17	ENCODE				1							ENCFF567WDW, ENCFF618RNL, ENCFF981QHH	2213493	ENCODE Processing Pipeline	760402bdc90fdc635dec05a63dbe7a2f		https://www.encodeproject.org/files/ENCFF763YLZ/@@download/ENCFF763YLZ.bed.gz	hg19			released	mild to moderate bottlenecking		insufficient read depth
341	ENCFF190ZMZ	bed narrowPeak	peaks	ENCSR521GRK	ChIP-seq	EFO:0002847	PC-9	immortalized cell line	unknown	na	na	Homo sapiens					H3K9me2	ENCAB681ELK	DNA					1/13/17	ENCODE				1, 2							ENCFF039AQK, ENCFF567WDW, ENCFF618RNL, ENCFF981QHH	2410593	ENCODE Processing Pipeline	205a1993b5e3b18ec8800cc79589a6da		https://www.encodeproject.org/files/ENCFF190ZMZ/@@download/ENCFF190ZMZ.bed.gz	hg19			released	mild to moderate bottlenecking		insufficient read depth
342	ENCFF067PUA	bed narrowPeak	replicated peaks	ENCSR521GRK	ChIP-seq	EFO:0002847	PC-9	immortalized cell line	unknown	na	na	Homo sapiens					H3K9me2	ENCAB681ELK	DNA					1/13/17	ENCODE				1, 2							ENCFF190ZMZ, ENCFF677CZU, ENCFF763YLZ	435893	ENCODE Processing Pipeline	38154518b8941a562b4312eb0b139878		https://www.encodeproject.org/files/ENCFF067PUA/@@download/ENCFF067PUA.bed.gz	hg19			released	mild to moderate bottlenecking		insufficient read depth
343	ENCFF384OAC	bed narrowPeak	peaks	ENCSR566DVZ	ChIP-seq	EFO:0003045	H9	stem cell	embryonic	F	5 day	Homo sapiens					H3K27ac	ENCAB000AQN, ENCAB721ICQ	DNA					1/13/17	ENCODE				1							ENCFF694KXV, ENCFF839VJL, ENCFF963BLN	1339451	ENCODE Processing Pipeline	ca210342352e3994015087b2e2c7a210		https://www.encodeproject.org/files/ENCFF384OAC/@@download/ENCFF384OAC.bed.gz	hg19			released	mixed read lengths, low read length, mild to moderate bottlenecking	mismatched status	antibody not characterized to standard
344	ENCFF023TZE	bed narrowPeak	peaks	ENCSR566DVZ	ChIP-seq	EFO:0003045	H9	stem cell	embryonic	F	5 day	Homo sapiens					H3K27ac	ENCAB000AQN, ENCAB721ICQ	DNA					1/13/17	ENCODE				1, 2							ENCFF694KXV, ENCFF839VJL, ENCFF878RPY, ENCFF963BLN	1886785	ENCODE Processing Pipeline	88d9e86c79c0f827a317575062e50177		https://www.encodeproject.org/files/ENCFF023TZE/@@download/ENCFF023TZE.bed.gz	hg19			released	mixed read lengths, low read length, mild to moderate bottlenecking	mismatched status	antibody not characterized to standard
345	ENCFF891OMU	bed narrowPeak	peaks	ENCSR566DVZ	ChIP-seq	EFO:0003045	H9	stem cell	embryonic	F	5 day	Homo sapiens					H3K27ac	ENCAB000AQN, ENCAB721ICQ	DNA					1/13/17	ENCODE				2							ENCFF694KXV, ENCFF839VJL, ENCFF878RPY	1918813	ENCODE Processing Pipeline	8d392e86faf702a6cee1db8da43e00c1		https://www.encodeproject.org/files/ENCFF891OMU/@@download/ENCFF891OMU.bed.gz	hg19			released	mixed read lengths, low read length, mild to moderate bottlenecking	mismatched status	antibody not characterized to standard
346	ENCFF025BJK	bed narrowPeak	replicated peaks	ENCSR566DVZ	ChIP-seq	EFO:0003045	H9	stem cell	embryonic	F	5 day	Homo sapiens					H3K27ac	ENCAB000AQN, ENCAB721ICQ	DNA					1/13/17	ENCODE				1, 2							ENCFF023TZE, ENCFF384OAC, ENCFF891OMU	1056811	ENCODE Processing Pipeline	731ca81a8961ffaf70e35e37f2a95744		https://www.encodeproject.org/files/ENCFF025BJK/@@download/ENCFF025BJK.bed.gz	hg19			released	mixed read lengths, low read length, mild to moderate bottlenecking	mismatched status	antibody not characterized to standard
347	ENCFF947FYY	bed narrowPeak	peaks	ENCSR657RRI	ChIP-seq	EFO:0007112	Loucy	immortalized cell line	adult	F	38 year	Homo sapiens					H3K4me3	ENCAB000BLF, ENCAB000BLE, ENCAB000BLD	DNA		see document	see document		9/4/14	ENCODE				2							ENCFF552AOU, ENCFF912DEA, ENCFF938OPX	1199097	ENCODE Processing Pipeline	6fb82d24199f5b933ecdb3fffe37dd87		https://www.encodeproject.org/files/ENCFF947FYY/@@download/ENCFF947FYY.bed.gz	hg19			released	mixed read lengths, low read length, mild to moderate bottlenecking	missing unfiltered alignments	poor library complexity
348	ENCFF513NXL	bed narrowPeak	peaks	ENCSR657RRI	ChIP-seq	EFO:0007112	Loucy	immortalized cell line	adult	F	38 year	Homo sapiens					H3K4me3	ENCAB000BLF, ENCAB000BLE, ENCAB000BLD	DNA		see document	see document		9/4/14	ENCODE				1							ENCFF552AOU, ENCFF938OPX, ENCFF955GED	1375653	ENCODE Processing Pipeline	619736810e81d195450647578cdcaea4		https://www.encodeproject.org/files/ENCFF513NXL/@@download/ENCFF513NXL.bed.gz	hg19			released	mixed read lengths, low read length, mild to moderate bottlenecking	missing unfiltered alignments	poor library complexity
349	ENCFF524VEO	bed narrowPeak	peaks	ENCSR657RRI	ChIP-seq	EFO:0007112	Loucy	immortalized cell line	adult	F	38 year	Homo sapiens					H3K4me3	ENCAB000BLF, ENCAB000BLE, ENCAB000BLD	DNA		see document	see document		9/4/14	ENCODE				1, 2							ENCFF552AOU, ENCFF912DEA, ENCFF938OPX, ENCFF955GED	1418834	ENCODE Processing Pipeline	07327dd1f957a4edf94e5e7d4422cf86		https://www.encodeproject.org/files/ENCFF524VEO/@@download/ENCFF524VEO.bed.gz	hg19			released	mixed read lengths, low read length, mild to moderate bottlenecking	missing unfiltered alignments	poor library complexity
350	ENCFF043LUG	bed narrowPeak	replicated peaks	ENCSR657RRI	ChIP-seq	EFO:0007112	Loucy	immortalized cell line	adult	F	38 year	Homo sapiens					H3K4me3	ENCAB000BLF, ENCAB000BLE, ENCAB000BLD	DNA		see document	see document		9/4/14	ENCODE				1, 2							ENCFF513NXL, ENCFF524VEO, ENCFF947FYY	1420252	ENCODE Processing Pipeline	ece92a486e91ddd0ceaf5168bcc729f0		https://www.encodeproject.org/files/ENCFF043LUG/@@download/ENCFF043LUG.bed.gz	hg19			released	mixed read lengths, low read length, mild to moderate bottlenecking	missing unfiltered alignments	poor library complexity
351	ENCFF002CIU	bed narrowPeak	optimal idr thresholded peaks	ENCSR000BNH	ChIP-seq	EFO:0003042	H1-hESC	stem cell	embryonic	M	na	Homo sapiens					CTCF	ENCAB000AFR	DNA		see document	see document		7/18/11	ENCODE												1097021	ENCODE Consortium Analysis Working Group	0071595b80838346905bf40e3186b251		https://www.encodeproject.org/files/ENCFF002CIU/@@download/ENCFF002CIU.bed.gz	hg19			archived	low read length, low read depth, moderate library complexity, inconsistent platforms, mild to moderate bottlenecking	biological replicates with identical biosample
352	ENCFF154HTP	bed narrowPeak	peaks	ENCSR491WAP	ChIP-seq	EFO:0002847	PC-9	immortalized cell line	unknown	na	na	Homo sapiens					H2AFZ	ENCAB000BKS	DNA					1/23/17	ENCODE				1							ENCFF215TXO, ENCFF567WDW, ENCFF618RNL	3492048	ENCODE Processing Pipeline	60163b20820da764f6ef21e3f4bd32cb		https://www.encodeproject.org/files/ENCFF154HTP/@@download/ENCFF154HTP.bed.gz	hg19			released	antibody characterized with exemption	missing unfiltered alignments
353	ENCFF041GOT	bed narrowPeak	peaks	ENCSR491WAP	ChIP-seq	EFO:0002847	PC-9	immortalized cell line	unknown	na	na	Homo sapiens					H2AFZ	ENCAB000BKS	DNA					1/23/17	ENCODE				2							ENCFF405URJ, ENCFF567WDW, ENCFF618RNL	3118163	ENCODE Processing Pipeline	0048f8ff84e345ac15f55e1c4c15a5e7		https://www.encodeproject.org/files/ENCFF041GOT/@@download/ENCFF041GOT.bed.gz	hg19			released	antibody characterized with exemption	missing unfiltered alignments
354	ENCFF209LMZ	bed narrowPeak	peaks	ENCSR491WAP	ChIP-seq	EFO:0002847	PC-9	immortalized cell line	unknown	na	na	Homo sapiens					H2AFZ	ENCAB000BKS	DNA					1/23/17	ENCODE				1, 2							ENCFF215TXO, ENCFF405URJ, ENCFF567WDW, ENCFF618RNL	4093572	ENCODE Processing Pipeline	2a8eb4305642064606ea00ca59549d84		https://www.encodeproject.org/files/ENCFF209LMZ/@@download/ENCFF209LMZ.bed.gz	hg19			released	antibody characterized with exemption	missing unfiltered alignments
355	ENCFF745ZFM	bed narrowPeak	replicated peaks	ENCSR491WAP	ChIP-seq	EFO:0002847	PC-9	immortalized cell line	unknown	na	na	Homo sapiens					H2AFZ	ENCAB000BKS	DNA					1/23/17	ENCODE				1, 2							ENCFF041GOT, ENCFF154HTP, ENCFF209LMZ	2091530	ENCODE Processing Pipeline	a4bb2511da396d74b0a51df261deaf40		https://www.encodeproject.org/files/ENCFF745ZFM/@@download/ENCFF745ZFM.bed.gz	hg19			released	antibody characterized with exemption	missing unfiltered alignments
356	ENCFF355PTQ	bed narrowPeak	peaks	ENCSR045HLL	ChIP-seq	CL:0002319	neural cell	in vitro differentiated cells	embryonic	M	na	Homo sapiens					H3K4me2	ENCAB000AUX, ENCAB346FTT	DNA		see document	see document		7/11/14	ENCODE				1							ENCFF281ULU, ENCFF442VQD, ENCFF845JBX	1186679	ENCODE Processing Pipeline	71328c0d023aa70e7db7e357cd132b98		https://www.encodeproject.org/files/ENCFF355PTQ/@@download/ENCFF355PTQ.bed.gz	hg19			released	low read length, mild to moderate bottlenecking	missing unfiltered alignments
357	ENCFF860YRH	bed narrowPeak	peaks	ENCSR045HLL	ChIP-seq	CL:0002319	neural cell	in vitro differentiated cells	embryonic	M	na	Homo sapiens					H3K4me2	ENCAB000AUX, ENCAB346FTT	DNA		see document	see document		7/11/14	ENCODE				1, 2							ENCFF281ULU, ENCFF442VQD, ENCFF487ZJG, ENCFF845JBX	1760500	ENCODE Processing Pipeline	f7485975aded299c1499340f3136ee3f		https://www.encodeproject.org/files/ENCFF860YRH/@@download/ENCFF860YRH.bed.gz	hg19			released	low read length, mild to moderate bottlenecking	missing unfiltered alignments
358	ENCFF163RFR	bed narrowPeak	peaks	ENCSR045HLL	ChIP-seq	CL:0002319	neural cell	in vitro differentiated cells	embryonic	M	na	Homo sapiens					H3K4me2	ENCAB000AUX, ENCAB346FTT	DNA		see document	see document		7/11/14	ENCODE				2							ENCFF281ULU, ENCFF442VQD, ENCFF487ZJG	1996332	ENCODE Processing Pipeline	d1aa828f3a9d87814e932b70afc0a7f0		https://www.encodeproject.org/files/ENCFF163RFR/@@download/ENCFF163RFR.bed.gz	hg19			released	low read length, mild to moderate bottlenecking	missing unfiltered alignments
359	ENCFF494KQH	bed narrowPeak	replicated peaks	ENCSR045HLL	ChIP-seq	CL:0002319	neural cell	in vitro differentiated cells	embryonic	M	na	Homo sapiens					H3K4me2	ENCAB000AUX, ENCAB346FTT	DNA		see document	see document		7/11/14	ENCODE				1, 2							ENCFF163RFR, ENCFF355PTQ, ENCFF860YRH	1147782	ENCODE Processing Pipeline	51704a273b1e583a8ed41aef44c52955		https://www.encodeproject.org/files/ENCFF494KQH/@@download/ENCFF494KQH.bed.gz	hg19			released	low read length, mild to moderate bottlenecking	missing unfiltered alignments
360	ENCFF878STR	bed narrowPeak	peaks	ENCSR654VRX	ChIP-seq	CL:0002319	neural cell	in vitro differentiated cells	embryonic	M	na	Homo sapiens					H3K27me3	ENCAB000ASB, ENCAB000BLA	DNA		see document	see document		7/11/14	ENCODE				1							ENCFF281ULU, ENCFF442VQD, ENCFF923TUD	1237905	ENCODE Processing Pipeline	d6c465ead76c0ef2d44f5e35ea9bcb98		https://www.encodeproject.org/files/ENCFF878STR/@@download/ENCFF878STR.bed.gz	hg19			released	low read length, moderate library complexity, mild to moderate bottlenecking	missing unfiltered alignments	insufficient read depth
361	ENCFF462ESO	bed narrowPeak	peaks	ENCSR654VRX	ChIP-seq	CL:0002319	neural cell	in vitro differentiated cells	embryonic	M	na	Homo sapiens					H3K27me3	ENCAB000ASB, ENCAB000BLA	DNA		see document	see document		7/11/14	ENCODE				1, 2							ENCFF281ULU, ENCFF442VQD, ENCFF596KHE, ENCFF923TUD	962262	ENCODE Processing Pipeline	5208404f2ad99a3497530db66c1d2869		https://www.encodeproject.org/files/ENCFF462ESO/@@download/ENCFF462ESO.bed.gz	hg19			released	low read length, moderate library complexity, mild to moderate bottlenecking	missing unfiltered alignments	insufficient read depth
362	ENCFF838HUS	bed narrowPeak	peaks	ENCSR654VRX	ChIP-seq	CL:0002319	neural cell	in vitro differentiated cells	embryonic	M	na	Homo sapiens					H3K27me3	ENCAB000ASB, ENCAB000BLA	DNA		see document	see document		7/11/14	ENCODE				2							ENCFF281ULU, ENCFF442VQD, ENCFF596KHE	957987	ENCODE Processing Pipeline	643dbfa9ca5671257c533ab2508d27b0		https://www.encodeproject.org/files/ENCFF838HUS/@@download/ENCFF838HUS.bed.gz	hg19			released	low read length, moderate library complexity, mild to moderate bottlenecking	missing unfiltered alignments	insufficient read depth
363	ENCFF965EAO	bed narrowPeak	replicated peaks	ENCSR654VRX	ChIP-seq	CL:0002319	neural cell	in vitro differentiated cells	embryonic	M	na	Homo sapiens					H3K27me3	ENCAB000ASB, ENCAB000BLA	DNA		see document	see document		7/11/14	ENCODE				1, 2							ENCFF462ESO, ENCFF838HUS, ENCFF878STR	466906	ENCODE Processing Pipeline	09773f1ce9b29ac06660141110b4e28e		https://www.encodeproject.org/files/ENCFF965EAO/@@download/ENCFF965EAO.bed.gz	hg19			released	low read length, moderate library complexity, mild to moderate bottlenecking	missing unfiltered alignments	insufficient read depth
364	ENCFF834PIH	bed narrowPeak	peaks	ENCSR493FIV	ChIP-seq	CL:0000192	smooth muscle cell	in vitro differentiated cells	embryonic	F	5 day	Homo sapiens					H3K79me2	ENCAB913CFY	DNA					11/7/16	ENCODE				2							ENCFF346LNS, ENCFF696UZI, ENCFF959SBT	2818098	ENCODE Processing Pipeline	b1a78a499bfb544e0cae50284f3741d4		https://www.encodeproject.org/files/ENCFF834PIH/@@download/ENCFF834PIH.bed.gz	hg19			released	low read depth, mild to moderate bottlenecking		insufficient read depth
365	ENCFF593BDI	bed narrowPeak	peaks	ENCSR493FIV	ChIP-seq	CL:0000192	smooth muscle cell	in vitro differentiated cells	embryonic	F	5 day	Homo sapiens					H3K79me2	ENCAB913CFY	DNA					11/7/16	ENCODE				1							ENCFF346LNS, ENCFF426PUZ, ENCFF696UZI	2695253	ENCODE Processing Pipeline	cb72c3262f438c4fdcdc7e72f369b5c8		https://www.encodeproject.org/files/ENCFF593BDI/@@download/ENCFF593BDI.bed.gz	hg19			released	low read depth, mild to moderate bottlenecking		insufficient read depth
366	ENCFF812OUR	bed narrowPeak	peaks	ENCSR493FIV	ChIP-seq	CL:0000192	smooth muscle cell	in vitro differentiated cells	embryonic	F	5 day	Homo sapiens					H3K79me2	ENCAB913CFY	DNA					11/7/16	ENCODE				1, 2							ENCFF346LNS, ENCFF426PUZ, ENCFF696UZI, ENCFF959SBT	2986207	ENCODE Processing Pipeline	e5d03dc75e7f45e4e7466e8fa160345b		https://www.encodeproject.org/files/ENCFF812OUR/@@download/ENCFF812OUR.bed.gz	hg19			released	low read depth, mild to moderate bottlenecking		insufficient read depth
367	ENCFF262DNG	bed narrowPeak	replicated peaks	ENCSR493FIV	ChIP-seq	CL:0000192	smooth muscle cell	in vitro differentiated cells	embryonic	F	5 day	Homo sapiens					H3K79me2	ENCAB913CFY	DNA					11/7/16	ENCODE				1, 2							ENCFF593BDI, ENCFF812OUR, ENCFF834PIH	2067989	ENCODE Processing Pipeline	993c8452672443d7bbafc58df552e626		https://www.encodeproject.org/files/ENCFF262DNG/@@download/ENCFF262DNG.bed.gz	hg19			released	low read depth, mild to moderate bottlenecking		insufficient read depth
368	ENCFF997SAU	bed narrowPeak	peaks	ENCSR405NQJ	ChIP-seq	CL:0002319	neural cell	in vitro differentiated cells	embryonic	M	na	Homo sapiens					H3K9me3	ENCAB000APY, ENCAB000AUR	DNA					5/3/16	ENCODE				1, 2							ENCFF281ULU, ENCFF442VQD, ENCFF550DEB, ENCFF730ZNV	2392088	ENCODE Processing Pipeline	80bdcc4a412fff67577d0936aa50404f		https://www.encodeproject.org/files/ENCFF997SAU/@@download/ENCFF997SAU.bed.gz	hg19			released	low read depth, low read length, mild to moderate bottlenecking, mixed read lengths, mixed run types, moderate library complexity		uncharacterized antibody
369	ENCFF079LOR	bed narrowPeak	peaks	ENCSR405NQJ	ChIP-seq	CL:0002319	neural cell	in vitro differentiated cells	embryonic	M	na	Homo sapiens					H3K9me3	ENCAB000APY, ENCAB000AUR	DNA					5/3/16	ENCODE				2							ENCFF281ULU, ENCFF442VQD, ENCFF550DEB	1232332	ENCODE Processing Pipeline	829b882eb08d56e191e7c2ba23096e0c		https://www.encodeproject.org/files/ENCFF079LOR/@@download/ENCFF079LOR.bed.gz	hg19			released	low read depth, low read length, mild to moderate bottlenecking, mixed read lengths, mixed run types, moderate library complexity		uncharacterized antibody
370	ENCFF215JZO	bed narrowPeak	peaks	ENCSR405NQJ	ChIP-seq	CL:0002319	neural cell	in vitro differentiated cells	embryonic	M	na	Homo sapiens					H3K9me3	ENCAB000APY, ENCAB000AUR	DNA					5/3/16	ENCODE				1							ENCFF281ULU, ENCFF442VQD, ENCFF730ZNV	2115897	ENCODE Processing Pipeline	60418fb12bc2de71558f661d6a31a62a		https://www.encodeproject.org/files/ENCFF215JZO/@@download/ENCFF215JZO.bed.gz	hg19			released	low read depth, low read length, mild to moderate bottlenecking, mixed read lengths, mixed run types, moderate library complexity		uncharacterized antibody
371	ENCFF010EOV	bed narrowPeak	replicated peaks	ENCSR405NQJ	ChIP-seq	CL:0002319	neural cell	in vitro differentiated cells	embryonic	M	na	Homo sapiens					H3K9me3	ENCAB000APY, ENCAB000AUR	DNA					5/3/16	ENCODE				1, 2							ENCFF079LOR, ENCFF215JZO, ENCFF997SAU	423683	ENCODE Processing Pipeline	147c84ccf722bd9a7b0b7c569dafba72		https://www.encodeproject.org/files/ENCFF010EOV/@@download/ENCFF010EOV.bed.gz	hg19			released	low read depth, low read length, mild to moderate bottlenecking, mixed read lengths, mixed run types, moderate library complexity		uncharacterized antibody
372	ENCFF729REO	bed narrowPeak	peaks	ENCSR716ZJH	ChIP-seq	EFO:0003045	H9	stem cell	embryonic	F	5 day	Homo sapiens					H3K4me3	ENCAB582RSV, ENCAB000AUU	DNA					5/20/16	ENCODE				2							ENCFF661JGG, ENCFF694KXV, ENCFF839VJL	2410138	ENCODE Processing Pipeline	82685956f9552963f0d3621f15c70483		https://www.encodeproject.org/files/ENCFF729REO/@@download/ENCFF729REO.bed.gz	hg19			released	mixed read lengths, low read length
373	ENCFF872LJQ	bed narrowPeak	peaks	ENCSR716ZJH	ChIP-seq	EFO:0003045	H9	stem cell	embryonic	F	5 day	Homo sapiens					H3K4me3	ENCAB582RSV, ENCAB000AUU	DNA					5/20/16	ENCODE				1							ENCFF694KXV, ENCFF839VJL, ENCFF917DMP	874164	ENCODE Processing Pipeline	5f39c873f39a66d8d1b6966d4cfeba8d		https://www.encodeproject.org/files/ENCFF872LJQ/@@download/ENCFF872LJQ.bed.gz	hg19			released	mixed read lengths, low read length
374	ENCFF300HPP	bed narrowPeak	peaks	ENCSR716ZJH	ChIP-seq	EFO:0003045	H9	stem cell	embryonic	F	5 day	Homo sapiens					H3K4me3	ENCAB582RSV, ENCAB000AUU	DNA					5/20/16	ENCODE				1, 2							ENCFF661JGG, ENCFF694KXV, ENCFF839VJL, ENCFF917DMP	1554197	ENCODE Processing Pipeline	ee3e24fbdab7eac2bbf12e37d31d68fe		https://www.encodeproject.org/files/ENCFF300HPP/@@download/ENCFF300HPP.bed.gz	hg19			released	mixed read lengths, low read length
375	ENCFF288RGB	bed narrowPeak	replicated peaks	ENCSR716ZJH	ChIP-seq	EFO:0003045	H9	stem cell	embryonic	F	5 day	Homo sapiens					H3K4me3	ENCAB582RSV, ENCAB000AUU	DNA					5/20/16	ENCODE				1, 2							ENCFF300HPP, ENCFF729REO, ENCFF872LJQ	1277932	ENCODE Processing Pipeline	7fd32baab3c6956767710afd5a0ee1ac		https://www.encodeproject.org/files/ENCFF288RGB/@@download/ENCFF288RGB.bed.gz	hg19			released	mixed read lengths, low read length
376	ENCFF002CIA	bed narrowPeak	optimal idr thresholded peaks	ENCSR000BQT	ChIP-seq	EFO:0002784	GM12878	immortalized cell line	adult	F	na	Homo sapiens					TCF3	ENCAB000ALU	DNA		see document	see document		2/29/12	ENCODE												310174	ENCODE Consortium Analysis Working Group	9baa9ee4a9b96d7251adcafd95b2c5be		https://www.encodeproject.org/files/ENCFF002CIA/@@download/ENCFF002CIA.bed.gz	hg19			archived	low read length, low read depth, mild to moderate bottlenecking	biological replicates with identical biosample	insufficient read depth
377	ENCFF002CGU	bed narrowPeak	optimal idr thresholded peaks	ENCSR000BRX	ChIP-seq	EFO:0002784	GM12878	immortalized cell line	adult	F	na	Homo sapiens					CEBPB	ENCAB000AFB	DNA		see document	see document		9/10/12	ENCODE												131400	ENCODE Consortium Analysis Working Group	717cd4e7bb5b9ca65081a1435a3b0cd0		https://www.encodeproject.org/files/ENCFF002CGU/@@download/ENCFF002CGU.bed.gz	hg19			archived	low read length, low read depth, inconsistent platforms	biological replicates with identical biosample
378	ENCFF002CGW	bed narrowPeak	optimal idr thresholded peaks	ENCSR000BRG	ChIP-seq	EFO:0002784	GM12878	immortalized cell line	adult	F	na	Homo sapiens					EGR1	ENCAB000ASX	DNA		see document	see document		2/29/12	ENCODE												424286	ENCODE Consortium Analysis Working Group	8cf58cb06c7dc27907e9926a5f293f4b		https://www.encodeproject.org/files/ENCFF002CGW/@@download/ENCFF002CGW.bed.gz	hg19			released	low read length, low read depth	mismatched file status, characterization(s) pending review
379	ENCFF002CHX	bed narrowPeak	optimal idr thresholded peaks	ENCSR000BQZ	ChIP-seq	EFO:0002784	GM12878	immortalized cell line	adult	F	na	Homo sapiens					STAT5A	ENCAB000ALI	DNA		see document	see document		2/29/12	ENCODE												165707	ENCODE Consortium Analysis Working Group	8d8a5ea1ca26b64a1b032cd30579244c		https://www.encodeproject.org/files/ENCFF002CHX/@@download/ENCFF002CHX.bed.gz	hg19			archived	low read length, inconsistent platforms	biological replicates with identical biosample
380	ENCFF001VFI	bed narrowPeak	peaks	ENCSR000DNP	ChIP-seq	EFO:0002784	GM12878	immortalized cell line	adult	F	na	Homo sapiens					SUPT20H	ENCAB000ALB	DNA		see document	see document		10/29/11	ENCODE												285272	Kevin Struhl, HMS	83b23cb2ffbab27b00dbfc98ec501ae1		https://www.encodeproject.org/files/ENCFF001VFI/@@download/ENCFF001VFI.bed.gz	hg19			released	low read length, low read depth, moderate library complexity, mild to moderate bottlenecking	mismatched file status, biological replicates with identical biosample
381	ENCFF628SZN	bed narrowPeak	peaks	ENCSR872BOU	ChIP-seq	EFO:0001184	HEK293T	immortalized cell line	embryonic	F	na	Homo sapiens					FOXK2	ENCAB078NIW	DNA					11/18/16	ENCODE				2							ENCFF494NAS, ENCFF529BVI, ENCFF772FBN	7017958	ENCODE Processing Pipeline	40baa9d3ad2a2333d6635f9b35981915		https://www.encodeproject.org/files/ENCFF628SZN/@@download/ENCFF628SZN.bed.gz	hg19			released	mild to moderate bottlenecking
382	ENCFF135NXA	bed narrowPeak	conservative idr thresholded peaks	ENCSR872BOU	ChIP-seq	EFO:0001184	HEK293T	immortalized cell line	embryonic	F	na	Homo sapiens					FOXK2	ENCAB078NIW	DNA					11/18/16	ENCODE				1, 2							ENCFF001TDO, ENCFF355FZF, ENCFF628SZN, ENCFF898EEY	28743	ENCODE Processing Pipeline	9b4cf7fcae9aa78e9cd321772a77733f		https://www.encodeproject.org/files/ENCFF135NXA/@@download/ENCFF135NXA.bed.gz	hg19			released	mild to moderate bottlenecking
383	ENCFF898EEY	bed narrowPeak	peaks	ENCSR872BOU	ChIP-seq	EFO:0001184	HEK293T	immortalized cell line	embryonic	F	na	Homo sapiens					FOXK2	ENCAB078NIW	DNA					11/18/16	ENCODE				1							ENCFF529BVI, ENCFF714SYF, ENCFF772FBN	6910838	ENCODE Processing Pipeline	f42633570bd73eb713c2e9cdc00b5c5c		https://www.encodeproject.org/files/ENCFF898EEY/@@download/ENCFF898EEY.bed.gz	hg19			released	mild to moderate bottlenecking
384	ENCFF203REX	bed narrowPeak	optimal idr thresholded peaks	ENCSR872BOU	ChIP-seq	EFO:0001184	HEK293T	immortalized cell line	embryonic	F	na	Homo sapiens					FOXK2	ENCAB078NIW	DNA					11/18/16	ENCODE				1, 2							ENCFF001TDO, ENCFF355FZF, ENCFF628SZN, ENCFF898EEY	40876	ENCODE Processing Pipeline	42a3aa6efd4c39b384ad98bd78994d4b		https://www.encodeproject.org/files/ENCFF203REX/@@download/ENCFF203REX.bed.gz	hg19			released	mild to moderate bottlenecking
385	ENCFF355FZF	bed narrowPeak	peaks	ENCSR872BOU	ChIP-seq	EFO:0001184	HEK293T	immortalized cell line	embryonic	F	na	Homo sapiens					FOXK2	ENCAB078NIW	DNA					11/18/16	ENCODE				1, 2							ENCFF494NAS, ENCFF529BVI, ENCFF714SYF, ENCFF772FBN	7223641	ENCODE Processing Pipeline	be4cd5ee968ec7df81a94afa45e16111		https://www.encodeproject.org/files/ENCFF355FZF/@@download/ENCFF355FZF.bed.gz	hg19			released	mild to moderate bottlenecking
386	ENCFF358TXG	bed narrowPeak	peaks	ENCSR723IKM	ChIP-seq	UBERON:0001496	ascending aorta	tissue	adult	F	53 year	Homo sapiens					H3K9me3	ENCAB369JSU	DNA					11/3/16	ENCODE				1							ENCFF668BEV, ENCFF849HQL	2182018	ENCODE Processing Pipeline	b49fdb43563a349a2ef6fdc499b8a85d		https://www.encodeproject.org/files/ENCFF358TXG/@@download/ENCFF358TXG.bed.gz	hg19			released		experiment not submitted to GEO
387	ENCFF025RHX	bed narrowPeak	stable peaks	ENCSR723IKM	ChIP-seq	UBERON:0001496	ascending aorta	tissue	adult	F	53 year	Homo sapiens					H3K9me3	ENCAB369JSU	DNA					11/3/16	ENCODE				1							ENCFF358TXG	842211	ENCODE Processing Pipeline	a4aac52701e5b351a6df7e7f92e55347		https://www.encodeproject.org/files/ENCFF025RHX/@@download/ENCFF025RHX.bed.gz	hg19			released		experiment not submitted to GEO
388	ENCFF001VJB	bed narrowPeak	peaks	ENCSR000ECT	ChIP-seq	EFO:0002791	HeLa-S3	immortalized cell line	adult	F	31 year	Homo sapiens					POLR2AphosphoS2	ENCAB000AOB	DNA		see document	see document		10/29/11	ENCODE												1305601	Michael Snyder, Stanford	0e5d4563bfcfc63e4aadcd091ae6e1f9		https://www.encodeproject.org/files/ENCFF001VJB/@@download/ENCFF001VJB.bed.gz	hg19			released	low read length	biological replicates with identical biosample
389	ENCFF002CSZ	bed narrowPeak	optimal idr thresholded peaks	ENCSR000ECT	ChIP-seq	EFO:0002791	HeLa-S3	immortalized cell line	adult	F	31 year	Homo sapiens					POLR2AphosphoS2	ENCAB000AOB	DNA		see document	see document		10/29/11	ENCODE												328935	ENCODE Consortium Analysis Working Group	302bdb27fefe454afd34b62886abf170		https://www.encodeproject.org/files/ENCFF002CSZ/@@download/ENCFF002CSZ.bed.gz	hg19			released	low read length	biological replicates with identical biosample
390	ENCFF002CHV	bed narrowPeak	optimal idr thresholded peaks	ENCSR000BHK	ChIP-seq	EFO:0002784	GM12878	immortalized cell line	adult	F	na	Homo sapiens					SP1	ENCAB000AKY	DNA		see document	see document		7/18/11	ENCODE												357355	ENCODE Consortium Analysis Working Group	f3352a8a478ebcbe54fda2f2becbd4eb		https://www.encodeproject.org/files/ENCFF002CHV/@@download/ENCFF002CHV.bed.gz	hg19			released	low read length, inconsistent platforms	missing raw data in replicate
391	ENCFF001VEB	bed narrowPeak	peaks	ENCSR000DZR	ChIP-seq	EFO:0002784	GM12878	immortalized cell line	adult	F	na	Homo sapiens					CHD2	ENCAB000AFG	DNA		see document	see document		10/29/11	ENCODE												816475	Michael Snyder, Stanford	740448683a57cfc71475d5c19b6e85da		https://www.encodeproject.org/files/ENCFF001VEB/@@download/ENCFF001VEB.bed.gz	hg19			released	low read length, low read depth	mismatched file status, biological replicates with identical biosample
392	ENCFF002COO	bed narrowPeak	optimal idr thresholded peaks	ENCSR000DZR	ChIP-seq	EFO:0002784	GM12878	immortalized cell line	adult	F	na	Homo sapiens					CHD2	ENCAB000AFG	DNA		see document	see document		10/29/11	ENCODE												390735	ENCODE Consortium Analysis Working Group	3a4c289605de5b058f668f79ac5b6204		https://www.encodeproject.org/files/ENCFF002COO/@@download/ENCFF002COO.bed.gz	hg19			released	low read length, low read depth	mismatched file status, biological replicates with identical biosample
393	ENCFF002CFP	bed narrowPeak	optimal idr thresholded peaks	ENCSR000BPY	ChIP-seq	EFO:0001086	A549	immortalized cell line	adult	M	58 year	Homo sapiens	ethanol				GABPA	ENCAB000AGR	DNA		see document	see document		2/29/12	ENCODE												295377	ENCODE Consortium Analysis Working Group	8510acb8911d45bea44d645300251632		https://www.encodeproject.org/files/ENCFF002CFP/@@download/ENCFF002CFP.bed.gz	hg19			archived	low read length	biological replicates with identical biosample
394	ENCFF001USA	bed narrowPeak	peaks	ENCSR000DMZ	ChIP-seq	EFO:0001086	A549	immortalized cell line	adult	M	58 year	Homo sapiens					POLR2A	ENCAB000AOC	DNA		see document	see document		8/27/12	ENCODE				1	1.0							1165348	Vishwanath Iyer, UTA	edf11360e951aea8bcb51a66682293a3		https://www.encodeproject.org/files/ENCFF001USA/@@download/ENCFF001USA.bed.gz	hg19			released	low read length, mild to moderate bottlenecking	biological replicates with identical biosample
395	ENCFF002DAE	bed narrowPeak	optimal idr thresholded peaks	ENCSR000DMZ	ChIP-seq	EFO:0001086	A549	immortalized cell line	adult	M	58 year	Homo sapiens					POLR2A	ENCAB000AOC	DNA		see document	see document		8/27/12	ENCODE												362419	ENCODE Consortium Analysis Working Group	9cb690330aa44a71ed0e54db45920aba		https://www.encodeproject.org/files/ENCFF002DAE/@@download/ENCFF002DAE.bed.gz	hg19			released	low read length, mild to moderate bottlenecking	biological replicates with identical biosample
396	ENCFF492YTQ	bed narrowPeak	peaks	ENCSR090QTV	ChIP-seq	CL:0000192	smooth muscle cell	in vitro differentiated cells	embryonic	F	5 day	Homo sapiens					H3K9me3	ENCAB369JSU	DNA					5/23/16	ENCODE				2							ENCFF031EGX, ENCFF346LNS, ENCFF696UZI	1669379	ENCODE Processing Pipeline	1fcd02e9ceccfb3aa58cfe768bf028f7		https://www.encodeproject.org/files/ENCFF492YTQ/@@download/ENCFF492YTQ.bed.gz	hg19			released	low read depth
397	ENCFF907LEC	bed narrowPeak	peaks	ENCSR090QTV	ChIP-seq	CL:0000192	smooth muscle cell	in vitro differentiated cells	embryonic	F	5 day	Homo sapiens					H3K9me3	ENCAB369JSU	DNA					5/23/16	ENCODE				1, 2							ENCFF031EGX, ENCFF346LNS, ENCFF696UZI, ENCFF929MAW	2128584	ENCODE Processing Pipeline	47382e793ad54c286f1edc6bedd522aa		https://www.encodeproject.org/files/ENCFF907LEC/@@download/ENCFF907LEC.bed.gz	hg19			released	low read depth
398	ENCFF239HLF	bed narrowPeak	peaks	ENCSR090QTV	ChIP-seq	CL:0000192	smooth muscle cell	in vitro differentiated cells	embryonic	F	5 day	Homo sapiens					H3K9me3	ENCAB369JSU	DNA					5/23/16	ENCODE				1							ENCFF346LNS, ENCFF696UZI, ENCFF929MAW	1781673	ENCODE Processing Pipeline	ca15c7618cd4161faaecf1765cbfb9d5		https://www.encodeproject.org/files/ENCFF239HLF/@@download/ENCFF239HLF.bed.gz	hg19			released	low read depth
399	ENCFF081VFH	bed narrowPeak	replicated peaks	ENCSR090QTV	ChIP-seq	CL:0000192	smooth muscle cell	in vitro differentiated cells	embryonic	F	5 day	Homo sapiens					H3K9me3	ENCAB369JSU	DNA					5/23/16	ENCODE				1, 2							ENCFF239HLF, ENCFF492YTQ, ENCFF907LEC	727247	ENCODE Processing Pipeline	9b5f9e3dda6ad6a1f695523ef10cd775		https://www.encodeproject.org/files/ENCFF081VFH/@@download/ENCFF081VFH.bed.gz	hg19			released	low read depth
400	ENCFF727GSV	bed narrowPeak	peaks	ENCSR210ZPC	ChIP-seq	CL:0000192	smooth muscle cell	in vitro differentiated cells	embryonic	F	5 day	Homo sapiens					H3K27ac	ENCAB000AQN	DNA					4/27/16	ENCODE				1							ENCFF212KII, ENCFF346LNS, ENCFF696UZI	2360968	ENCODE Processing Pipeline	747ade1a120b23f3d9418e09cda2a7f3		https://www.encodeproject.org/files/ENCFF727GSV/@@download/ENCFF727GSV.bed.gz	hg19			released	low read depth, mild to moderate bottlenecking
401	ENCFF521VVK	bed narrowPeak	peaks	ENCSR210ZPC	ChIP-seq	CL:0000192	smooth muscle cell	in vitro differentiated cells	embryonic	F	5 day	Homo sapiens					H3K27ac	ENCAB000AQN	DNA					4/27/16	ENCODE				2							ENCFF346LNS, ENCFF696UZI, ENCFF767OHX	2736588	ENCODE Processing Pipeline	4fa1262d066d0b746ff20075b866878f		https://www.encodeproject.org/files/ENCFF521VVK/@@download/ENCFF521VVK.bed.gz	hg19			released	low read depth, mild to moderate bottlenecking
402	ENCFF638HQY	bed narrowPeak	peaks	ENCSR210ZPC	ChIP-seq	CL:0000192	smooth muscle cell	in vitro differentiated cells	embryonic	F	5 day	Homo sapiens					H3K27ac	ENCAB000AQN	DNA					4/27/16	ENCODE				1, 2							ENCFF212KII, ENCFF346LNS, ENCFF696UZI, ENCFF767OHX	2746132	ENCODE Processing Pipeline	49f4de83c7261d888c654003a07f57b1		https://www.encodeproject.org/files/ENCFF638HQY/@@download/ENCFF638HQY.bed.gz	hg19			released	low read depth, mild to moderate bottlenecking
403	ENCFF916FCJ	bed narrowPeak	replicated peaks	ENCSR210ZPC	ChIP-seq	CL:0000192	smooth muscle cell	in vitro differentiated cells	embryonic	F	5 day	Homo sapiens					H3K27ac	ENCAB000AQN	DNA					4/27/16	ENCODE				1, 2							ENCFF521VVK, ENCFF638HQY, ENCFF727GSV	2788586	ENCODE Processing Pipeline	d36380c2a90125ef8234afc894fba5a2		https://www.encodeproject.org/files/ENCFF916FCJ/@@download/ENCFF916FCJ.bed.gz	hg19			released	low read depth, mild to moderate bottlenecking
404	ENCFF001USW	bed narrowPeak	peaks	ENCSR000DLM	ChIP-seq	EFO:0002791	HeLa-S3	immortalized cell line	adult	F	31 year	Homo sapiens					POLR2A	ENCAB000AOC	DNA		see document	see document		3/17/11	ENCODE												2001547	Vishwanath Iyer, UTA	edcfd33a19590f9c6be568e40d917e47		https://www.encodeproject.org/files/ENCFF001USW/@@download/ENCFF001USW.bed.gz	hg19			archived	low read length	biological replicates with identical biosample	insufficient read length, insufficient read depth
405	ENCFF002DAV	bed narrowPeak	optimal idr thresholded peaks	ENCSR000DLM	ChIP-seq	EFO:0002791	HeLa-S3	immortalized cell line	adult	F	31 year	Homo sapiens					POLR2A	ENCAB000AOC	DNA		see document	see document		3/17/11	ENCODE												349811	ENCODE Consortium Analysis Working Group	9b13eaa7a4a387682dd572cc37f7b8a8		https://www.encodeproject.org/files/ENCFF002DAV/@@download/ENCFF002DAV.bed.gz	hg19			archived	low read length	biological replicates with identical biosample	insufficient read length, insufficient read depth
406	ENCFF001VEG	bed narrowPeak	peaks	ENCSR000DZB	ChIP-seq	EFO:0002784	GM12878	immortalized cell line	adult	F	na	Homo sapiens					ELK1	ENCAB000AGB	DNA		see document	see document		5/14/12	ENCODE												537303	Michael Snyder, Stanford	063c0a3aaaeb7ad1a3f0d5ef6aff0efa		https://www.encodeproject.org/files/ENCFF001VEG/@@download/ENCFF001VEG.bed.gz	hg19			released	low read length, low read depth	mismatched file status, NTR biosample, biological replicates with identical biosample
407	ENCFF002COT	bed narrowPeak	optimal idr thresholded peaks	ENCSR000DZB	ChIP-seq	EFO:0002784	GM12878	immortalized cell line	adult	F	na	Homo sapiens					ELK1	ENCAB000AGB	DNA		see document	see document		5/14/12	ENCODE												149104	ENCODE Consortium Analysis Working Group	6aa06ce60d16b95212716e13ef16917d		https://www.encodeproject.org/files/ENCFF002COT/@@download/ENCFF002COT.bed.gz	hg19			released	low read length, low read depth	mismatched file status, NTR biosample, biological replicates with identical biosample
408	ENCFF127IVM	bed narrowPeak	peaks	ENCSR201OSX	ChIP-seq	UBERON:0011907	gastrocnemius medialis	tissue	adult	F	53 year	Homo sapiens					H3K27me3	ENCAB036YAO	DNA					1/27/17	ENCODE				1							ENCFF261QBC, ENCFF911FUL	1170728	ENCODE Processing Pipeline	17f7230aad92e0f2b6741024f30ed042		https://www.encodeproject.org/files/ENCFF127IVM/@@download/ENCFF127IVM.bed.gz	hg19			released		experiment not submitted to GEO
409	ENCFF723XTW	bed narrowPeak	stable peaks	ENCSR201OSX	ChIP-seq	UBERON:0011907	gastrocnemius medialis	tissue	adult	F	53 year	Homo sapiens					H3K27me3	ENCAB036YAO	DNA					1/27/17	ENCODE				1							ENCFF127IVM	579434	ENCODE Processing Pipeline	73c5bf781b11cef64172f98eb7ac2762		https://www.encodeproject.org/files/ENCFF723XTW/@@download/ENCFF723XTW.bed.gz	hg19			released		experiment not submitted to GEO
410	ENCFF990YXM	bed narrowPeak	peaks	ENCSR760ZVL	ChIP-seq	EFO:0007112	Loucy	immortalized cell line	adult	F	38 year	Homo sapiens					H4K20me1	ENCAB000AUS, ENCAB000ANZ	DNA		see document	see document		9/4/14	ENCODE				2							ENCFF274XDC, ENCFF552AOU, ENCFF938OPX	2091386	ENCODE Processing Pipeline	3e0cc8e3bc94ebb076860fba2362625d		https://www.encodeproject.org/files/ENCFF990YXM/@@download/ENCFF990YXM.bed.gz	hg19			released	low read length, moderate library complexity, mild to moderate bottlenecking, antibody characterized with exemption		severe bottlenecking, insufficient read depth, poor library complexity
411	ENCFF640KZT	bed narrowPeak	peaks	ENCSR760ZVL	ChIP-seq	EFO:0007112	Loucy	immortalized cell line	adult	F	38 year	Homo sapiens					H4K20me1	ENCAB000AUS, ENCAB000ANZ	DNA		see document	see document		9/4/14	ENCODE				1							ENCFF098VEC, ENCFF552AOU, ENCFF938OPX	1963142	ENCODE Processing Pipeline	a4848eca700af26d79a91b87f5a183cd		https://www.encodeproject.org/files/ENCFF640KZT/@@download/ENCFF640KZT.bed.gz	hg19			released	low read length, moderate library complexity, mild to moderate bottlenecking, antibody characterized with exemption		severe bottlenecking, insufficient read depth, poor library complexity
412	ENCFF847BOX	bed narrowPeak	peaks	ENCSR760ZVL	ChIP-seq	EFO:0007112	Loucy	immortalized cell line	adult	F	38 year	Homo sapiens					H4K20me1	ENCAB000AUS, ENCAB000ANZ	DNA		see document	see document		9/4/14	ENCODE				1, 2							ENCFF098VEC, ENCFF274XDC, ENCFF552AOU, ENCFF938OPX	2207838	ENCODE Processing Pipeline	017befa090ddda28df87aa194d773824		https://www.encodeproject.org/files/ENCFF847BOX/@@download/ENCFF847BOX.bed.gz	hg19			released	low read length, moderate library complexity, mild to moderate bottlenecking, antibody characterized with exemption		severe bottlenecking, insufficient read depth, poor library complexity
413	ENCFF240TZR	bed narrowPeak	replicated peaks	ENCSR760ZVL	ChIP-seq	EFO:0007112	Loucy	immortalized cell line	adult	F	38 year	Homo sapiens					H4K20me1	ENCAB000AUS, ENCAB000ANZ	DNA		see document	see document		9/4/14	ENCODE				1, 2							ENCFF640KZT, ENCFF847BOX, ENCFF990YXM	1485067	ENCODE Processing Pipeline	933a823a92780df215925ac1c217830c		https://www.encodeproject.org/files/ENCFF240TZR/@@download/ENCFF240TZR.bed.gz	hg19			released	low read length, moderate library complexity, mild to moderate bottlenecking, antibody characterized with exemption		severe bottlenecking, insufficient read depth, poor library complexity
414	ENCFF001UTB	bed narrowPeak	peaks	ENCSR000DLW	ChIP-seq	CL:0002618	endothelial cell of umbilical vein	primary cell	newborn	na	na	Homo sapiens					CTCF	ENCAB000AXY	DNA		see document	see document		3/17/11	ENCODE												1096339	Vishwanath Iyer, UTA	822b039ee9aa4e2e5c8813657c2a970f		https://www.encodeproject.org/files/ENCFF001UTB/@@download/ENCFF001UTB.bed.gz	hg19			released		biological replicates with identical biosample	insufficient read length
415	ENCFF002DBA	bed narrowPeak	optimal idr thresholded peaks	ENCSR000DLW	ChIP-seq	CL:0002618	endothelial cell of umbilical vein	primary cell	newborn	na	na	Homo sapiens					CTCF	ENCAB000AXY	DNA		see document	see document		3/17/11	ENCODE												891419	ENCODE Consortium Analysis Working Group	d488647dab782e3362984b6656a72d0b		https://www.encodeproject.org/files/ENCFF002DBA/@@download/ENCFF002DBA.bed.gz	hg19			released		biological replicates with identical biosample	insufficient read length
416	ENCFF001USP	bed narrowPeak	peaks	ENCSR000DLF	ChIP-seq	EFO:0002790	GM19240	immortalized cell line	unknown	F	na	Homo sapiens					CTCF	ENCAB000AXY	DNA		see document	see document		3/17/11	ENCODE												1149353	Vishwanath Iyer, UTA	ec2da19aaf0112aa496eca7c788a7bb0		https://www.encodeproject.org/files/ENCFF001USP/@@download/ENCFF001USP.bed.gz	hg19			released	low read length, moderate library complexity, mild to moderate bottlenecking	mismatched file status, biological replicates with identical biosample	insufficient read depth, missing possible_controls
417	ENCFF002DAP	bed narrowPeak	optimal idr thresholded peaks	ENCSR000DLF	ChIP-seq	EFO:0002790	GM19240	immortalized cell line	unknown	F	na	Homo sapiens					CTCF	ENCAB000AXY	DNA		see document	see document		3/17/11	ENCODE												887785	ENCODE Consortium Analysis Working Group	d6b0fd71bb11380c26a85a7873ab8b7c		https://www.encodeproject.org/files/ENCFF002DAP/@@download/ENCFF002DAP.bed.gz	hg19			released	low read length, moderate library complexity, mild to moderate bottlenecking	mismatched file status, biological replicates with identical biosample	insufficient read depth, missing possible_controls
418	ENCFF001VFW	bed narrowPeak	peaks	ENCSR000DYP	ChIP-seq	EFO:0002784	GM12878	immortalized cell line	adult	F	na	Homo sapiens					ZNF384	ENCAB000AMW	DNA		see document	see document		8/20/12	ENCODE												940707	Michael Snyder, Stanford	49ca7bb79844efd93e8df6ae931feb72		https://www.encodeproject.org/files/ENCFF001VFW/@@download/ENCFF001VFW.bed.gz	hg19			released	low read length, low read depth, mild to moderate bottlenecking	mismatched file status, biological replicates with identical biosample
419	ENCFF008LCS	bed narrowPeak	peaks	ENCSR279KIX	ChIP-seq	EFO:0006365	C4-2B	immortalized cell line	adult	M	50 year	Homo sapiens					H3K27ac	ENCAB101KHB	DNA					3/16/17	ENCODE				2							ENCFF457FYG, ENCFF801WHL, ENCFF923EBC	1966147	ENCODE Processing Pipeline	0ca0f2984fc56f3921603ebb2e8e7db3		https://www.encodeproject.org/files/ENCFF008LCS/@@download/ENCFF008LCS.bed.gz	hg19			released		out of date analysis, experiment not submitted to GEO
420	ENCFF724OZS	bed narrowPeak	replicated peaks	ENCSR279KIX	ChIP-seq	EFO:0006365	C4-2B	immortalized cell line	adult	M	50 year	Homo sapiens					H3K27ac	ENCAB101KHB	DNA					3/16/17	ENCODE				1, 2							ENCFF008LCS, ENCFF159JKE, ENCFF569JKC	1682670	ENCODE Processing Pipeline	c9de54f8cca7c9b34d503ca5768f41e8		https://www.encodeproject.org/files/ENCFF724OZS/@@download/ENCFF724OZS.bed.gz	hg19			released		out of date analysis, experiment not submitted to GEO
421	ENCFF569JKC	bed narrowPeak	peaks	ENCSR279KIX	ChIP-seq	EFO:0006365	C4-2B	immortalized cell line	adult	M	50 year	Homo sapiens					H3K27ac	ENCAB101KHB	DNA					3/16/17	ENCODE				1							ENCFF486QUP, ENCFF801WHL, ENCFF923EBC	1503590	ENCODE Processing Pipeline	3a8ed2e3a5b87394aa0229f4220b50e3		https://www.encodeproject.org/files/ENCFF569JKC/@@download/ENCFF569JKC.bed.gz	hg19			released		out of date analysis, experiment not submitted to GEO
422	ENCFF159JKE	bed narrowPeak	peaks	ENCSR279KIX	ChIP-seq	EFO:0006365	C4-2B	immortalized cell line	adult	M	50 year	Homo sapiens					H3K27ac	ENCAB101KHB	DNA					3/16/17	ENCODE				1, 2							ENCFF457FYG, ENCFF486QUP, ENCFF801WHL, ENCFF923EBC	1526655	ENCODE Processing Pipeline	232ccb8f801a0c13d27a78e320fca0ed		https://www.encodeproject.org/files/ENCFF159JKE/@@download/ENCFF159JKE.bed.gz	hg19			released		out of date analysis, experiment not submitted to GEO
423	ENCFF001VFT	bed narrowPeak	peaks	ENCSR000EUK	ChIP-seq	EFO:0002784	GM12878	immortalized cell line	adult	F	na	Homo sapiens					ZNF274	ENCAB000AMU	DNA		see document	see document		10/29/11	ENCODE												34295	Peggy Farnham, USC	688fb1c47cd906afca9417bc2d4ef05a		https://www.encodeproject.org/files/ENCFF001VFT/@@download/ENCFF001VFT.bed.gz	hg19			released		mismatched file status	insufficient read length, insufficient read depth	extremely low read depth
424	ENCFF002CPX	bed narrowPeak	optimal idr thresholded peaks	ENCSR000EUK	ChIP-seq	EFO:0002784	GM12878	immortalized cell line	adult	F	na	Homo sapiens					ZNF274	ENCAB000AMU	DNA		see document	see document		10/29/11	ENCODE												6807	ENCODE Consortium Analysis Working Group	1b819a2e6bab8a62a817715433b2a691		https://www.encodeproject.org/files/ENCFF002CPX/@@download/ENCFF002CPX.bed.gz	hg19			released		mismatched file status	insufficient read length, insufficient read depth	extremely low read depth
425	ENCFF002CIK	bed narrowPeak	optimal idr thresholded peaks	ENCSR000BIM	ChIP-seq	EFO:0002785	GM12891	immortalized cell line	unknown	M	na	Homo sapiens					TAF1	ENCAB000ALM	DNA		see document	see document		7/18/11	ENCODE												303968	ENCODE Consortium Analysis Working Group	7ab7ce6c64786d76a1fbf4222d0258a5		https://www.encodeproject.org/files/ENCFF002CIK/@@download/ENCFF002CIK.bed.gz	hg19			archived	low read length, low read depth	biological replicates with identical biosample
426	ENCFF299QDF	bed narrowPeak	peaks	ENCSR837SUQ	ChIP-seq	EFO:0007112	Loucy	immortalized cell line	adult	F	38 year	Homo sapiens					H3K36me3	ENCAB000ADU	DNA		see document	see document		5/20/16	ENCODE				2							ENCFF552AOU, ENCFF938OPX, ENCFF995UCG	1707642	ENCODE Processing Pipeline	fc3459603b1a6321b2eab370f3b6b4ab		https://www.encodeproject.org/files/ENCFF299QDF/@@download/ENCFF299QDF.bed.gz	hg19			released	low read length	missing unfiltered alignments	insufficient read depth
427	ENCFF217VAT	bed narrowPeak	peaks	ENCSR837SUQ	ChIP-seq	EFO:0007112	Loucy	immortalized cell line	adult	F	38 year	Homo sapiens					H3K36me3	ENCAB000ADU	DNA		see document	see document		5/20/16	ENCODE				1, 2							ENCFF364WWJ, ENCFF552AOU, ENCFF938OPX, ENCFF995UCG	3496609	ENCODE Processing Pipeline	223ebf9986c29369d958a970b5aea6c0		https://www.encodeproject.org/files/ENCFF217VAT/@@download/ENCFF217VAT.bed.gz	hg19			released	low read length	missing unfiltered alignments	insufficient read depth
428	ENCFF855MGS	bed narrowPeak	peaks	ENCSR837SUQ	ChIP-seq	EFO:0007112	Loucy	immortalized cell line	adult	F	38 year	Homo sapiens					H3K36me3	ENCAB000ADU	DNA		see document	see document		5/20/16	ENCODE				1							ENCFF364WWJ, ENCFF552AOU, ENCFF938OPX	3514376	ENCODE Processing Pipeline	ae4ed59618f2ad4a7f68b3bcc309504b		https://www.encodeproject.org/files/ENCFF855MGS/@@download/ENCFF855MGS.bed.gz	hg19			released	low read length	missing unfiltered alignments	insufficient read depth
429	ENCFF689LMK	bed narrowPeak	replicated peaks	ENCSR837SUQ	ChIP-seq	EFO:0007112	Loucy	immortalized cell line	adult	F	38 year	Homo sapiens					H3K36me3	ENCAB000ADU	DNA		see document	see document		5/20/16	ENCODE				1, 2							ENCFF217VAT, ENCFF299QDF, ENCFF855MGS	2582322	ENCODE Processing Pipeline	24c1e88f9845fbe945ad5d70b36980fb		https://www.encodeproject.org/files/ENCFF689LMK/@@download/ENCFF689LMK.bed.gz	hg19			released	low read length	missing unfiltered alignments	insufficient read depth
430	ENCFF485ZSI	bed narrowPeak	peaks	ENCSR000AUV	ChIP-seq	CL:0000236	B cell	primary cell	adult	F	43 year, 27 year	Homo sapiens					CTCF	ENCAB000AXY	DNA		see document	see document		8/6/12	ENCODE				1							ENCFF248YTS, ENCFF520GVQ	5468945	ENCODE Processing Pipeline	e8a1f5c43574d77028d65bead41854c9		https://www.encodeproject.org/files/ENCFF485ZSI/@@download/ENCFF485ZSI.bed.gz	hg19			released	low read length, low read depth, moderate library complexity, mild to moderate bottlenecking
431	ENCFF603MIK	bed narrowPeak	peaks	ENCSR000AUV	ChIP-seq	CL:0000236	B cell	primary cell	adult	F	43 year, 27 year	Homo sapiens					CTCF	ENCAB000AXY	DNA		see document	see document		8/6/12	ENCODE				2							ENCFF157DVB, ENCFF248YTS	5314419	ENCODE Processing Pipeline	ee5a355f368bb1f332b14bf6fe358d49		https://www.encodeproject.org/files/ENCFF603MIK/@@download/ENCFF603MIK.bed.gz	hg19			released	low read length, low read depth, moderate library complexity, mild to moderate bottlenecking
432	ENCFF209GQK	bed narrowPeak	peaks	ENCSR000AUV	ChIP-seq	CL:0000236	B cell	primary cell	adult	F	43 year, 27 year	Homo sapiens					CTCF	ENCAB000AXY	DNA		see document	see document		8/6/12	ENCODE				1, 2							ENCFF157DVB, ENCFF248YTS, ENCFF520GVQ	5958213	ENCODE Processing Pipeline	c232d4bdab08b6e453bb224225971cec		https://www.encodeproject.org/files/ENCFF209GQK/@@download/ENCFF209GQK.bed.gz	hg19			released	low read length, low read depth, moderate library complexity, mild to moderate bottlenecking
433	ENCFF449NOT	bed narrowPeak	conservative idr thresholded peaks	ENCSR000AUV	ChIP-seq	CL:0000236	B cell	primary cell	adult	F	43 year, 27 year	Homo sapiens					CTCF	ENCAB000AXY	DNA		see document	see document		8/6/12	ENCODE				1, 2							ENCFF001TDO, ENCFF209GQK, ENCFF485ZSI, ENCFF603MIK	887114	ENCODE Processing Pipeline	00020b4b010d07d38f7110db620ee494		https://www.encodeproject.org/files/ENCFF449NOT/@@download/ENCFF449NOT.bed.gz	hg19			released	low read length, low read depth, moderate library complexity, mild to moderate bottlenecking
434	ENCFF305SKD	bed narrowPeak	peaks	ENCSR000AUY	ChIP-seq	CL:0000236	B cell	primary cell	adult	F	43 year, 27 year	Homo sapiens					H3K4me2	ENCAB000ANF	DNA		see document	see document		8/6/12	ENCODE				1							ENCFF248YTS, ENCFF296NYG, ENCFF697LFQ	1746709	ENCODE Processing Pipeline	17a6e5b5ad388852a894f5004c942e10		https://www.encodeproject.org/files/ENCFF305SKD/@@download/ENCFF305SKD.bed.gz	hg19			released	low read length, low read depth, mild to moderate bottlenecking		severe bottlenecking, poor library complexity
435	ENCFF143WOC	bed narrowPeak	peaks	ENCSR000AUY	ChIP-seq	CL:0000236	B cell	primary cell	adult	F	43 year, 27 year	Homo sapiens					H3K4me2	ENCAB000ANF	DNA		see document	see document		8/6/12	ENCODE				2							ENCFF248YTS, ENCFF697LFQ, ENCFF861KFA	1314072	ENCODE Processing Pipeline	4521062fec3a34613fa5baa50a088629		https://www.encodeproject.org/files/ENCFF143WOC/@@download/ENCFF143WOC.bed.gz	hg19			released	low read length, low read depth, mild to moderate bottlenecking		severe bottlenecking, poor library complexity
436	ENCFF423OBU	bed narrowPeak	peaks	ENCSR000AUY	ChIP-seq	CL:0000236	B cell	primary cell	adult	F	43 year, 27 year	Homo sapiens					H3K4me2	ENCAB000ANF	DNA		see document	see document		8/6/12	ENCODE				1, 2							ENCFF248YTS, ENCFF296NYG, ENCFF697LFQ, ENCFF861KFA	1671123	ENCODE Processing Pipeline	4907a302ba201de196aa1537e9bc66e9		https://www.encodeproject.org/files/ENCFF423OBU/@@download/ENCFF423OBU.bed.gz	hg19			released	low read length, low read depth, mild to moderate bottlenecking		severe bottlenecking, poor library complexity
437	ENCFF900JSN	bed narrowPeak	replicated peaks	ENCSR000AUY	ChIP-seq	CL:0000236	B cell	primary cell	adult	F	43 year, 27 year	Homo sapiens					H3K4me2	ENCAB000ANF	DNA		see document	see document		8/6/12	ENCODE				1, 2							ENCFF143WOC, ENCFF305SKD, ENCFF423OBU	1833191	ENCODE Processing Pipeline	b977349124b05d74ddb5dd2b77a275f3		https://www.encodeproject.org/files/ENCFF900JSN/@@download/ENCFF900JSN.bed.gz	hg19			released	low read length, low read depth, mild to moderate bottlenecking		severe bottlenecking, poor library complexity
438	ENCFF001VFJ	bed narrowPeak	peaks	ENCSR000DYU	ChIP-seq	EFO:0002784	GM12878	immortalized cell line	adult	F	na	Homo sapiens					SREBF1	ENCAB000ALC	DNA		see document	see document		8/20/12	ENCODE												30599	Michael Snyder, Stanford	2599b447dee435e244df6f10e88d923b		https://www.encodeproject.org/files/ENCFF001VFJ/@@download/ENCFF001VFJ.bed.gz	hg19			archived	low read length, mild to moderate bottlenecking	biological replicates with identical biosample
439	ENCFF002CEZ	bed narrowPeak	optimal idr thresholded peaks	ENCSR000ASE	ChIP-seq	CL:0002551	fibroblast of dermis	primary cell	unknown	na	na	Homo sapiens					EZH2	ENCAB000AGH	DNA		see document	see document		3/6/12	ENCODE												131222	ENCODE Consortium Analysis Working Group	287ec89b9a3dbe365223c0b8815f8de0		https://www.encodeproject.org/files/ENCFF002CEZ/@@download/ENCFF002CEZ.bed.gz	hg19			archived	low read length, moderate library complexity, mild to moderate bottlenecking, inconsistent platforms	mismatched file status, out of date analysis	insufficient read depth
440	ENCFF001VJE	bed narrowPeak	peaks	ENCSR000ECX	ChIP-seq	EFO:0002791	HeLa-S3	immortalized cell line	adult	F	31 year	Homo sapiens					RFX5	ENCAB000AKJ	DNA		see document	see document		10/29/11	ENCODE												943886	Michael Snyder, Stanford	3caaf5c6d4131f8ccdd6936e7f5b0728		https://www.encodeproject.org/files/ENCFF001VJE/@@download/ENCFF001VJE.bed.gz	hg19			released	low read length	biological replicates with identical biosample
441	ENCFF002CTC	bed narrowPeak	optimal idr thresholded peaks	ENCSR000ECX	ChIP-seq	EFO:0002791	HeLa-S3	immortalized cell line	adult	F	31 year	Homo sapiens					RFX5	ENCAB000AKJ	DNA		see document	see document		10/29/11	ENCODE												491540	ENCODE Consortium Analysis Working Group	fd13b9cd1c4c3c3b238a627f35349f2f		https://www.encodeproject.org/files/ENCFF002CTC/@@download/ENCFF002CTC.bed.gz	hg19			released	low read length	biological replicates with identical biosample
442	ENCFF001VIN	bed narrowPeak	peaks	ENCSR000ECH	ChIP-seq	EFO:0002791	HeLa-S3	immortalized cell line	adult	F	31 year	Homo sapiens					HCFC1	ENCAB000AHG	DNA		see document	see document		8/20/12	ENCODE												205480	Michael Snyder, Stanford	6d32d6c7aa07fa1a57d545406590feb5		https://www.encodeproject.org/files/ENCFF001VIN/@@download/ENCFF001VIN.bed.gz	hg19			released	low read length	biological replicates with identical biosample
443	ENCFF001VED	bed narrowPeak	peaks	ENCSR000DZN	ChIP-seq	EFO:0002784	GM12878	immortalized cell line	adult	F	na	Homo sapiens					CTCF	ENCAB000AFQ	DNA		see document	see document		10/29/11	ENCODE												1493975	Michael Snyder, Stanford	516f23be901386790d57744858feb099		https://www.encodeproject.org/files/ENCFF001VED/@@download/ENCFF001VED.bed.gz	hg19			archived	low read length, low read depth, moderate library complexity, mild to moderate bottlenecking	biological replicates with identical biosample	insufficient read depth
444	ENCFF002COQ	bed narrowPeak	optimal idr thresholded peaks	ENCSR000DZN	ChIP-seq	EFO:0002784	GM12878	immortalized cell line	adult	F	na	Homo sapiens					CTCF	ENCAB000AFQ	DNA		see document	see document		10/29/11	ENCODE												1184123	ENCODE Consortium Analysis Working Group	bc28241ebe7f2e85f79563568ea724dc		https://www.encodeproject.org/files/ENCFF002COQ/@@download/ENCFF002COQ.bed.gz	hg19			archived	low read length, low read depth, moderate library complexity, mild to moderate bottlenecking	biological replicates with identical biosample	insufficient read depth
445	ENCFF256QBB	bed narrowPeak	peaks	ENCSR000DZN	ChIP-seq	EFO:0002784	GM12878	immortalized cell line	adult	F	na	Homo sapiens					CTCF	ENCAB000AFQ	DNA		see document	see document		10/29/11	ENCODE				1							ENCFF119SGJ, ENCFF420MOQ	3988271	ENCODE Processing Pipeline	cf3777546d0abfe725a842aadb87a1ef		https://www.encodeproject.org/files/ENCFF256QBB/@@download/ENCFF256QBB.bed.gz	hg19			released	low read length, low read depth, moderate library complexity, mild to moderate bottlenecking	biological replicates with identical biosample	insufficient read depth
446	ENCFF307KRD	bed narrowPeak	peaks	ENCSR000DZN	ChIP-seq	EFO:0002784	GM12878	immortalized cell line	adult	F	na	Homo sapiens					CTCF	ENCAB000AFQ	DNA		see document	see document		10/29/11	ENCODE				2							ENCFF420MOQ, ENCFF584BRF	2707163	ENCODE Processing Pipeline	2f5800e66ceebed018a31ec8f28b889e		https://www.encodeproject.org/files/ENCFF307KRD/@@download/ENCFF307KRD.bed.gz	hg19			released	low read length, low read depth, moderate library complexity, mild to moderate bottlenecking	biological replicates with identical biosample	insufficient read depth
447	ENCFF833GQU	bed narrowPeak	peaks	ENCSR000DZN	ChIP-seq	EFO:0002784	GM12878	immortalized cell line	adult	F	na	Homo sapiens					CTCF	ENCAB000AFQ	DNA		see document	see document		10/29/11	ENCODE				1, 2							ENCFF119SGJ, ENCFF420MOQ, ENCFF584BRF	1978198	ENCODE Processing Pipeline	460493742288307995585489be7ba6bb		https://www.encodeproject.org/files/ENCFF833GQU/@@download/ENCFF833GQU.bed.gz	hg19			released	low read length, low read depth, moderate library complexity, mild to moderate bottlenecking	biological replicates with identical biosample	insufficient read depth
448	ENCFF710VEH	bed narrowPeak	conservative idr thresholded peaks	ENCSR000DZN	ChIP-seq	EFO:0002784	GM12878	immortalized cell line	adult	F	na	Homo sapiens					CTCF	ENCAB000AFQ	DNA		see document	see document		10/29/11	ENCODE				1, 2							ENCFF001TDO, ENCFF256QBB, ENCFF307KRD, ENCFF833GQU	702399	ENCODE Processing Pipeline	cc13297e7415d8e276f3516031835828		https://www.encodeproject.org/files/ENCFF710VEH/@@download/ENCFF710VEH.bed.gz	hg19			released	low read length, low read depth, moderate library complexity, mild to moderate bottlenecking	biological replicates with identical biosample	insufficient read depth
449	ENCFF001VHZ	bed narrowPeak	peaks	ENCSR000EZE	ChIP-seq	EFO:0002791	HeLa-S3	immortalized cell line	adult	F	31 year	Homo sapiens					FOS	ENCAB000AEQ	DNA		see document	see document		10/29/11	ENCODE												188743	Sherman Weissman, Yale	4a5e172a866981471399158fd59c4876		https://www.encodeproject.org/files/ENCFF001VHZ/@@download/ENCFF001VHZ.bed.gz	hg19			released	inconsistent platforms	NTR biosample, biological replicates with identical biosample	insufficient read length
450	ENCFF002CSB	bed narrowPeak	optimal idr thresholded peaks	ENCSR000EZE	ChIP-seq	EFO:0002791	HeLa-S3	immortalized cell line	adult	F	31 year	Homo sapiens					FOS	ENCAB000AEQ	DNA		see document	see document		10/29/11	ENCODE												233892	ENCODE Consortium Analysis Working Group	d1cdae9ffcf36c5c0bd31a65c7f33126		https://www.encodeproject.org/files/ENCFF002CSB/@@download/ENCFF002CSB.bed.gz	hg19			released	inconsistent platforms	NTR biosample, biological replicates with identical biosample	insufficient read length
451	ENCFF001VFZ	bed narrowPeak	peaks	ENCSR000EAN	ChIP-seq	EFO:0002786	GM12892	immortalized cell line	unknown	F	na	Homo sapiens	tumor necrosis factor				RELA	ENCAB000AJG	DNA		see document	see document		10/29/11	ENCODE												65589	Michael Snyder, Stanford	eebf30cb40f074aa1eac4ca3cd35a36b		https://www.encodeproject.org/files/ENCFF001VFZ/@@download/ENCFF001VFZ.bed.gz	hg19			released		biological replicates with identical biosample	insufficient read length
452	ENCFF002CQB	bed narrowPeak	optimal idr thresholded peaks	ENCSR000EAN	ChIP-seq	EFO:0002786	GM12892	immortalized cell line	unknown	F	na	Homo sapiens	tumor necrosis factor				RELA	ENCAB000AJG	DNA		see document	see document		10/29/11	ENCODE												197610	ENCODE Consortium Analysis Working Group	a521d8594d1306ceb49e88c81a07b044		https://www.encodeproject.org/files/ENCFF002CQB/@@download/ENCFF002CQB.bed.gz	hg19			released		biological replicates with identical biosample	insufficient read length
453	ENCFF001USU	bed narrowPeak	peaks	ENCSR000DLN	ChIP-seq	EFO:0002791	HeLa-S3	immortalized cell line	adult	F	31 year	Homo sapiens					MYC	ENCAB000AET	DNA		see document	see document		3/17/11	ENCODE												272373	Vishwanath Iyer, UTA	fdb401701d25d6e7aa7309739253846d		https://www.encodeproject.org/files/ENCFF001USU/@@download/ENCFF001USU.bed.gz	hg19			released		biological replicates with identical biosample	insufficient read length, insufficient read depth
454	ENCFF002DAT	bed narrowPeak	optimal idr thresholded peaks	ENCSR000DLN	ChIP-seq	EFO:0002791	HeLa-S3	immortalized cell line	adult	F	31 year	Homo sapiens					MYC	ENCAB000AET	DNA		see document	see document		3/17/11	ENCODE												65300	ENCODE Consortium Analysis Working Group	f4de50376077a81956bb99bdc2acd914		https://www.encodeproject.org/files/ENCFF002DAT/@@download/ENCFF002DAT.bed.gz	hg19			released		biological replicates with identical biosample	insufficient read length, insufficient read depth
455	ENCFF001USG	bed narrowPeak	peaks	ENCSR000DKU	ChIP-seq	EFO:0002784	GM12878	immortalized cell line	adult	F	na	Homo sapiens					MYC	ENCAB000AET	DNA		see document	see document		3/17/11	ENCODE												381755	Vishwanath Iyer, UTA	06cbc50b630d710ae406dfce63ec642e		https://www.encodeproject.org/files/ENCFF001USG/@@download/ENCFF001USG.bed.gz	hg19			released	low read length, inconsistent platforms	biological replicates with identical biosample	insufficient read length
456	ENCFF002DAI	bed narrowPeak	optimal idr thresholded peaks	ENCSR000DKU	ChIP-seq	EFO:0002784	GM12878	immortalized cell line	adult	F	na	Homo sapiens					MYC	ENCAB000AET	DNA		see document	see document		3/17/11	ENCODE												89590	ENCODE Consortium Analysis Working Group	6520b2bab2bb01aa3703ef80e352b4c0		https://www.encodeproject.org/files/ENCFF002DAI/@@download/ENCFF002DAI.bed.gz	hg19			released	low read length, inconsistent platforms	biological replicates with identical biosample	insufficient read length
457	ENCFF712TLI	bed narrowPeak	peaks	ENCSR000AUX	ChIP-seq	CL:0000236	B cell	primary cell	adult	F	43 year, 27 year	Homo sapiens					H2AFZ	ENCAB000ASY	DNA		see document	see document		8/6/12	ENCODE				1							ENCFF248YTS, ENCFF697LFQ, ENCFF913RIL	1650843	ENCODE Processing Pipeline	3324b7a22ea4bfe35f49ebc2be4881fc		https://www.encodeproject.org/files/ENCFF712TLI/@@download/ENCFF712TLI.bed.gz	hg19			released	low read length, low read depth, mild to moderate bottlenecking		severe bottlenecking, insufficient read depth, poor library complexity
458	ENCFF407ONM	bed narrowPeak	peaks	ENCSR000AUX	ChIP-seq	CL:0000236	B cell	primary cell	adult	F	43 year, 27 year	Homo sapiens					H2AFZ	ENCAB000ASY	DNA		see document	see document		8/6/12	ENCODE				2							ENCFF015UDF, ENCFF248YTS, ENCFF697LFQ	1726303	ENCODE Processing Pipeline	650ff02f88558db229cebdc7bf3adf4c		https://www.encodeproject.org/files/ENCFF407ONM/@@download/ENCFF407ONM.bed.gz	hg19			released	low read length, low read depth, mild to moderate bottlenecking		severe bottlenecking, insufficient read depth, poor library complexity
459	ENCFF217HHI	bed narrowPeak	peaks	ENCSR000AUX	ChIP-seq	CL:0000236	B cell	primary cell	adult	F	43 year, 27 year	Homo sapiens					H2AFZ	ENCAB000ASY	DNA		see document	see document		8/6/12	ENCODE				1, 2							ENCFF015UDF, ENCFF248YTS, ENCFF697LFQ, ENCFF913RIL	1852907	ENCODE Processing Pipeline	0f7b2edfe365778d549daad06df4857e		https://www.encodeproject.org/files/ENCFF217HHI/@@download/ENCFF217HHI.bed.gz	hg19			released	low read length, low read depth, mild to moderate bottlenecking		severe bottlenecking, insufficient read depth, poor library complexity
460	ENCFF514BDZ	bed narrowPeak	replicated peaks	ENCSR000AUX	ChIP-seq	CL:0000236	B cell	primary cell	adult	F	43 year, 27 year	Homo sapiens					H2AFZ	ENCAB000ASY	DNA		see document	see document		8/6/12	ENCODE				1, 2							ENCFF217HHI, ENCFF407ONM, ENCFF712TLI	1468649	ENCODE Processing Pipeline	a8de0fd14fae4686c0145eac42e65339		https://www.encodeproject.org/files/ENCFF514BDZ/@@download/ENCFF514BDZ.bed.gz	hg19			released	low read length, low read depth, mild to moderate bottlenecking		severe bottlenecking, insufficient read depth, poor library complexity
461	ENCFF001VHV	bed narrowPeak	peaks	ENCSR000EDB	ChIP-seq	EFO:0002791	HeLa-S3	immortalized cell line	adult	F	31 year	Homo sapiens					BRCA1	ENCAB125OWA	DNA		see document	see document		10/29/11	ENCODE												615380	Michael Snyder, Stanford	8ea294e3e0247eb8ad6a74620575b946		https://www.encodeproject.org/files/ENCFF001VHV/@@download/ENCFF001VHV.bed.gz	hg19			released	low read length	biological replicates with identical biosample
462	ENCFF002CRW	bed narrowPeak	optimal idr thresholded peaks	ENCSR000EDB	ChIP-seq	EFO:0002791	HeLa-S3	immortalized cell line	adult	F	31 year	Homo sapiens					BRCA1	ENCAB125OWA	DNA		see document	see document		10/29/11	ENCODE												211374	ENCODE Consortium Analysis Working Group	db45e389b7cf2fe24e3b9151c2c27b26		https://www.encodeproject.org/files/ENCFF002CRW/@@download/ENCFF002CRW.bed.gz	hg19			released	low read length	biological replicates with identical biosample
463	ENCFF072ERX	bed narrowPeak	peaks	ENCSR240XWM	ChIP-seq	EFO:0001184	HEK293T	immortalized cell line	embryonic	F	na	Homo sapiens					LEF1	ENCAB961BDT	DNA					4/14/17	ENCODE				1							ENCFF529BVI, ENCFF761PRG, ENCFF772FBN	6361672	ENCODE Processing Pipeline	a91cd3e86e942cc12b8d9c2ee427e2a0		https://www.encodeproject.org/files/ENCFF072ERX/@@download/ENCFF072ERX.bed.gz	hg19			released	borderline replicate concordance, mild to moderate bottlenecking	experiment not submitted to GEO
464	ENCFF028UBX	bed narrowPeak	peaks	ENCSR240XWM	ChIP-seq	EFO:0001184	HEK293T	immortalized cell line	embryonic	F	na	Homo sapiens					LEF1	ENCAB961BDT	DNA					4/14/17	ENCODE				2							ENCFF288CMG, ENCFF529BVI, ENCFF772FBN	6983689	ENCODE Processing Pipeline	11f1057a378148b3658bc79e67df2436		https://www.encodeproject.org/files/ENCFF028UBX/@@download/ENCFF028UBX.bed.gz	hg19			released	borderline replicate concordance, mild to moderate bottlenecking	experiment not submitted to GEO
465	ENCFF461RDS	bed narrowPeak	peaks	ENCSR240XWM	ChIP-seq	EFO:0001184	HEK293T	immortalized cell line	embryonic	F	na	Homo sapiens					LEF1	ENCAB961BDT	DNA					4/14/17	ENCODE				1, 2							ENCFF288CMG, ENCFF529BVI, ENCFF761PRG, ENCFF772FBN	7343457	ENCODE Processing Pipeline	ad4d1ba97bb064d57d53bc8beee84540		https://www.encodeproject.org/files/ENCFF461RDS/@@download/ENCFF461RDS.bed.gz	hg19			released	borderline replicate concordance, mild to moderate bottlenecking	experiment not submitted to GEO
466	ENCFF953NPJ	bed narrowPeak	conservative idr thresholded peaks	ENCSR240XWM	ChIP-seq	EFO:0001184	HEK293T	immortalized cell line	embryonic	F	na	Homo sapiens					LEF1	ENCAB961BDT	DNA					4/14/17	ENCODE				1, 2							ENCFF001TDO, ENCFF028UBX, ENCFF072ERX, ENCFF461RDS	41172	ENCODE Processing Pipeline	88ad53daf2e1474a1478d00d7745b980		https://www.encodeproject.org/files/ENCFF953NPJ/@@download/ENCFF953NPJ.bed.gz	hg19			released	borderline replicate concordance, mild to moderate bottlenecking	experiment not submitted to GEO
467	ENCFF333UCS	bed narrowPeak	optimal idr thresholded peaks	ENCSR240XWM	ChIP-seq	EFO:0001184	HEK293T	immortalized cell line	embryonic	F	na	Homo sapiens					LEF1	ENCAB961BDT	DNA					4/14/17	ENCODE				1, 2							ENCFF001TDO, ENCFF028UBX, ENCFF072ERX, ENCFF461RDS	67533	ENCODE Processing Pipeline	9c024f81116a4662a6b618d79c6b16c0		https://www.encodeproject.org/files/ENCFF333UCS/@@download/ENCFF333UCS.bed.gz	hg19			released	borderline replicate concordance, mild to moderate bottlenecking	experiment not submitted to GEO
468	ENCFF188CCQ	bed narrowPeak	peaks	ENCSR992YSL	ChIP-seq	EFO:0002167	DOHH2	immortalized cell line	adult	M	60 year	Homo sapiens					H3K4me2	ENCAB000AUX	DNA		see document	see document		7/11/14	ENCODE				2							ENCFF548ADC, ENCFF815IAY, ENCFF841WGY	1550096	ENCODE Processing Pipeline	00278aa00bfad9e7959063ada861c944		https://www.encodeproject.org/files/ENCFF188CCQ/@@download/ENCFF188CCQ.bed.gz	hg19			released	low read length, moderate library complexity, mild to moderate bottlenecking	missing unfiltered alignments
469	ENCFF704HVT	bed narrowPeak	peaks	ENCSR992YSL	ChIP-seq	EFO:0002167	DOHH2	immortalized cell line	adult	M	60 year	Homo sapiens					H3K4me2	ENCAB000AUX	DNA		see document	see document		7/11/14	ENCODE				1, 2							ENCFF548ADC, ENCFF815IAY, ENCFF841WGY, ENCFF872PRM	1531702	ENCODE Processing Pipeline	5c91eae1b8b49568287ad1734f8ad777		https://www.encodeproject.org/files/ENCFF704HVT/@@download/ENCFF704HVT.bed.gz	hg19			released	low read length, moderate library complexity, mild to moderate bottlenecking	missing unfiltered alignments
470	ENCFF899CCI	bed narrowPeak	peaks	ENCSR992YSL	ChIP-seq	EFO:0002167	DOHH2	immortalized cell line	adult	M	60 year	Homo sapiens					H3K4me2	ENCAB000AUX	DNA		see document	see document		7/11/14	ENCODE				1							ENCFF548ADC, ENCFF872PRM	1366720	ENCODE Processing Pipeline	e06deeee928fcb988bf62e53541dbecb		https://www.encodeproject.org/files/ENCFF899CCI/@@download/ENCFF899CCI.bed.gz	hg19			released	low read length, moderate library complexity, mild to moderate bottlenecking	missing unfiltered alignments
471	ENCFF244FMG	bed narrowPeak	replicated peaks	ENCSR992YSL	ChIP-seq	EFO:0002167	DOHH2	immortalized cell line	adult	M	60 year	Homo sapiens					H3K4me2	ENCAB000AUX	DNA		see document	see document		7/11/14	ENCODE				1, 2							ENCFF188CCQ, ENCFF704HVT, ENCFF899CCI	1837278	ENCODE Processing Pipeline	e6e6763f44c4d5b02b652fb5dc47cbe4		https://www.encodeproject.org/files/ENCFF244FMG/@@download/ENCFF244FMG.bed.gz	hg19			released	low read length, moderate library complexity, mild to moderate bottlenecking	missing unfiltered alignments
472	ENCFF578OSN	bed narrowPeak	peaks	ENCSR623GZY	ChIP-seq	EFO:0002167	DOHH2	immortalized cell line	adult	M	60 year	Homo sapiens					H3K79me2	ENCAB913CFY	DNA		see document	see document		7/11/14	ENCODE				1, 2							ENCFF183XMF, ENCFF455PYD, ENCFF548ADC, ENCFF815IAY	1936122	ENCODE Processing Pipeline	d93d279f415ecd8369f9b98f3352c4dc		https://www.encodeproject.org/files/ENCFF578OSN/@@download/ENCFF578OSN.bed.gz	hg19			released	mixed read lengths, low read length, mild to moderate bottlenecking
473	ENCFF687RHA	bed narrowPeak	peaks	ENCSR623GZY	ChIP-seq	EFO:0002167	DOHH2	immortalized cell line	adult	M	60 year	Homo sapiens					H3K79me2	ENCAB913CFY	DNA		see document	see document		7/11/14	ENCODE				2							ENCFF183XMF, ENCFF815IAY	3084411	ENCODE Processing Pipeline	c2396e66f81c8abddcda8edd7a39c860		https://www.encodeproject.org/files/ENCFF687RHA/@@download/ENCFF687RHA.bed.gz	hg19			released	mixed read lengths, low read length, mild to moderate bottlenecking
474	ENCFF629NJS	bed narrowPeak	peaks	ENCSR623GZY	ChIP-seq	EFO:0002167	DOHH2	immortalized cell line	adult	M	60 year	Homo sapiens					H3K79me2	ENCAB913CFY	DNA		see document	see document		7/11/14	ENCODE				1							ENCFF455PYD, ENCFF548ADC, ENCFF815IAY	2194867	ENCODE Processing Pipeline	d75fa60d3dc8d572b94d15b54ba42698		https://www.encodeproject.org/files/ENCFF629NJS/@@download/ENCFF629NJS.bed.gz	hg19			released	mixed read lengths, low read length, mild to moderate bottlenecking
475	ENCFF559WCJ	bed narrowPeak	replicated peaks	ENCSR623GZY	ChIP-seq	EFO:0002167	DOHH2	immortalized cell line	adult	M	60 year	Homo sapiens					H3K79me2	ENCAB913CFY	DNA		see document	see document		7/11/14	ENCODE				1, 2							ENCFF578OSN, ENCFF629NJS, ENCFF687RHA	2309212	ENCODE Processing Pipeline	e1f9dc4e46b1e6c4780842a158e5999c		https://www.encodeproject.org/files/ENCFF559WCJ/@@download/ENCFF559WCJ.bed.gz	hg19			released	mixed read lengths, low read length, mild to moderate bottlenecking
476	ENCFF154MXN	bed narrowPeak	peaks	ENCSR859FGW	ChIP-seq	EFO:0002167	DOHH2	immortalized cell line	adult	M	60 year	Homo sapiens					H2AFZ	ENCAB000ASY	DNA		see document	see document		10/7/16	ENCODE				1							ENCFF548ADC, ENCFF784SVS, ENCFF815IAY	2038923	ENCODE Processing Pipeline	710fca7ac46a17ec543ef1ebfdb5e773		https://www.encodeproject.org/files/ENCFF154MXN/@@download/ENCFF154MXN.bed.gz	hg19			released	low read length, antibody characterized with exemption
477	ENCFF317BAJ	bed narrowPeak	peaks	ENCSR859FGW	ChIP-seq	EFO:0002167	DOHH2	immortalized cell line	adult	M	60 year	Homo sapiens					H2AFZ	ENCAB000ASY	DNA		see document	see document		10/7/16	ENCODE				2							ENCFF360QIG, ENCFF815IAY	1954289	ENCODE Processing Pipeline	ab9f6c739b2e8a603636bcbf2506e406		https://www.encodeproject.org/files/ENCFF317BAJ/@@download/ENCFF317BAJ.bed.gz	hg19			released	low read length, antibody characterized with exemption
478	ENCFF757NEZ	bed narrowPeak	peaks	ENCSR859FGW	ChIP-seq	EFO:0002167	DOHH2	immortalized cell line	adult	M	60 year	Homo sapiens					H2AFZ	ENCAB000ASY	DNA		see document	see document		10/7/16	ENCODE				1, 2							ENCFF360QIG, ENCFF548ADC, ENCFF784SVS, ENCFF815IAY	2564944	ENCODE Processing Pipeline	bbab9cf5e2245bd4fb7caecdb419b641		https://www.encodeproject.org/files/ENCFF757NEZ/@@download/ENCFF757NEZ.bed.gz	hg19			released	low read length, antibody characterized with exemption
479	ENCFF385MIU	bed narrowPeak	replicated peaks	ENCSR859FGW	ChIP-seq	EFO:0002167	DOHH2	immortalized cell line	adult	M	60 year	Homo sapiens					H2AFZ	ENCAB000ASY	DNA		see document	see document		10/7/16	ENCODE				1, 2							ENCFF154MXN, ENCFF317BAJ, ENCFF757NEZ	2092773	ENCODE Processing Pipeline	6a39ab73fd2a1d1338b6e39e9541dada		https://www.encodeproject.org/files/ENCFF385MIU/@@download/ENCFF385MIU.bed.gz	hg19			released	low read length, antibody characterized with exemption
480	ENCFF002CIO	bed narrowPeak	optimal idr thresholded peaks	ENCSR000BHZ	ChIP-seq	EFO:0002786	GM12892	immortalized cell line	unknown	F	na	Homo sapiens					POLR2A	ENCAB000AOC	DNA		see document	see document		7/18/11	ENCODE												421529	ENCODE Consortium Analysis Working Group	42e49e00119db46ac1a214d2e64d3ac2		https://www.encodeproject.org/files/ENCFF002CIO/@@download/ENCFF002CIO.bed.gz	hg19			archived	low read length, low read depth	biological replicates with identical biosample
481	ENCFF002CGE	bed narrowPeak	optimal idr thresholded peaks	ENCSR000BPV	ChIP-seq	EFO:0001086	A549	immortalized cell line	adult	M	58 year	Homo sapiens	ethanol				USF1	ENCAB000AMF	DNA		see document	see document		2/29/12	ENCODE												200214	ENCODE Consortium Analysis Working Group	6c87316e7b8f42f545af6e2ee36fea2e		https://www.encodeproject.org/files/ENCFF002CGE/@@download/ENCFF002CGE.bed.gz	hg19			archived	low read length	biological replicates with identical biosample
482	ENCFF001VDY	bed narrowPeak	peaks	ENCSR000DYR	ChIP-seq	EFO:0002784	GM12878	immortalized cell line	adult	F	na	Homo sapiens					CUX1	ENCAB000AFA	DNA		see document	see document		8/20/12	ENCODE												722249	Michael Snyder, Stanford	52ed65dd7ad9cf290819dc2431d7966a		https://www.encodeproject.org/files/ENCFF001VDY/@@download/ENCFF001VDY.bed.gz	hg19			released	low read length, low read depth	mismatched file status, biological replicates with identical biosample
483	ENCFF001VFB	bed narrowPeak	peaks	ENCSR000EYW	ChIP-seq	EFO:0002784	GM12878	immortalized cell line	adult	F	na	Homo sapiens					POLR2A	ENCAB000AOC	DNA		see document	see document		5/14/12	ENCODE												112931	Sherman Weissman, Yale	baa946e99406eabeb4f24296985983bf		https://www.encodeproject.org/files/ENCFF001VFB/@@download/ENCFF001VFB.bed.gz	hg19			released		missing raw data in replicate, biological replicates with identical biosample
484	ENCFF002CPH	bed narrowPeak	optimal idr thresholded peaks	ENCSR000EYW	ChIP-seq	EFO:0002784	GM12878	immortalized cell line	adult	F	na	Homo sapiens					POLR2A	ENCAB000AOC	DNA		see document	see document		5/14/12	ENCODE												230191	ENCODE Consortium Analysis Working Group	d050807abfff9c68e10a9a430b7b0641		https://www.encodeproject.org/files/ENCFF002CPH/@@download/ENCFF002CPH.bed.gz	hg19			released		missing raw data in replicate, biological replicates with identical biosample
485	ENCFF002CFA	bed narrowPeak	optimal idr thresholded peaks	ENCSR000ALJ	ChIP-seq	CL:0000312	keratinocyte	primary cell	unknown	F	na	Homo sapiens					CTCF	ENCAB000AXY	DNA		see document	see document		2/10/11	ENCODE												1002547	ENCODE Consortium Analysis Working Group	0b8ed5c1130c96aa67c6526163d17951		https://www.encodeproject.org/files/ENCFF002CFA/@@download/ENCFF002CFA.bed.gz	hg19			archived	low read length, mild to moderate bottlenecking		insufficient read depth	extremely low read depth
486	ENCFF001VIQ	bed narrowPeak	peaks	ENCSR000EDH	ChIP-seq	EFO:0002791	HeLa-S3	immortalized cell line	adult	F	31 year	Homo sapiens					JUND	ENCAB000AID	DNA		see document	see document		10/29/11	ENCODE												434296	Michael Snyder, Stanford	18b6938b352b25d6f313a8256db8f0f2		https://www.encodeproject.org/files/ENCFF001VIQ/@@download/ENCFF001VIQ.bed.gz	hg19			released		biological replicates with identical biosample	insufficient read length
487	ENCFF002CSP	bed narrowPeak	optimal idr thresholded peaks	ENCSR000EDH	ChIP-seq	EFO:0002791	HeLa-S3	immortalized cell line	adult	F	31 year	Homo sapiens					JUND	ENCAB000AID	DNA		see document	see document		10/29/11	ENCODE												750595	ENCODE Consortium Analysis Working Group	8382b1d2abe95d66c1230cf762e7e99e		https://www.encodeproject.org/files/ENCFF002CSP/@@download/ENCFF002CSP.bed.gz	hg19			released		biological replicates with identical biosample	insufficient read length
488	ENCFF656JDM	bed narrowPeak	peaks	ENCSR403UOU	ChIP-seq	UBERON:0008367	breast epithelium	tissue	adult	F	53 year	Homo sapiens					H3K9me3	ENCAB369JSU	DNA					11/3/16	ENCODE				1							ENCFF533ZIT, ENCFF535AIZ	1737712	ENCODE Processing Pipeline	eab6376b130ce16694037bed94f1a544		https://www.encodeproject.org/files/ENCFF656JDM/@@download/ENCFF656JDM.bed.gz	hg19			released		experiment not submitted to GEO
489	ENCFF065FJK	bed narrowPeak	stable peaks	ENCSR403UOU	ChIP-seq	UBERON:0008367	breast epithelium	tissue	adult	F	53 year	Homo sapiens					H3K9me3	ENCAB369JSU	DNA					11/3/16	ENCODE				1							ENCFF656JDM	634971	ENCODE Processing Pipeline	a02933dffef592ab83c61d2d3e3fa78a		https://www.encodeproject.org/files/ENCFF065FJK/@@download/ENCFF065FJK.bed.gz	hg19			released		experiment not submitted to GEO
490	ENCFF030GBC	bed narrowPeak	peaks	ENCSR524RIH	ChIP-seq	CL:0000775	neutrophil	primary cell	unknown	na	na	Homo sapiens					H3K9me3	ENCAB369JSU	DNA					11/16/16	ENCODE				1							ENCFF087GJL, ENCFF092HKY, ENCFF144BQG	987080	ENCODE Processing Pipeline	ab5b5b6779676adc543d88dc9bba9ed3		https://www.encodeproject.org/files/ENCFF030GBC/@@download/ENCFF030GBC.bed.gz	hg19			released
491	ENCFF696LBE	bed narrowPeak	peaks	ENCSR524RIH	ChIP-seq	CL:0000775	neutrophil	primary cell	unknown	na	na	Homo sapiens					H3K9me3	ENCAB369JSU	DNA					11/16/16	ENCODE				2							ENCFF087GJL, ENCFF092HKY, ENCFF442OPP	1341497	ENCODE Processing Pipeline	446463b722f899e3aa43bff19fb7fdcb		https://www.encodeproject.org/files/ENCFF696LBE/@@download/ENCFF696LBE.bed.gz	hg19			released
492	ENCFF732WNG	bed narrowPeak	peaks	ENCSR524RIH	ChIP-seq	CL:0000775	neutrophil	primary cell	unknown	na	na	Homo sapiens					H3K9me3	ENCAB369JSU	DNA					11/16/16	ENCODE				1, 2							ENCFF087GJL, ENCFF092HKY, ENCFF144BQG, ENCFF442OPP	1450836	ENCODE Processing Pipeline	273181297647f7cf1a96cd49783a6394		https://www.encodeproject.org/files/ENCFF732WNG/@@download/ENCFF732WNG.bed.gz	hg19			released
493	ENCFF873HTM	bed narrowPeak	replicated peaks	ENCSR524RIH	ChIP-seq	CL:0000775	neutrophil	primary cell	unknown	na	na	Homo sapiens					H3K9me3	ENCAB369JSU	DNA					11/16/16	ENCODE				1, 2							ENCFF030GBC, ENCFF696LBE, ENCFF732WNG	372459	ENCODE Processing Pipeline	b9be5c494244914293e4c735e7424fb6		https://www.encodeproject.org/files/ENCFF873HTM/@@download/ENCFF873HTM.bed.gz	hg19			released
494	ENCFF636CWU	bed narrowPeak	peaks	ENCSR652QNW	ChIP-seq	CL:0000746	cardiac muscle cell	in vitro differentiated cells	fetal	na	na	Homo sapiens					H3K4me3	ENCAB902NZL	DNA					11/3/16	ENCODE				1, 2							ENCFF491GAC, ENCFF658KDM, ENCFF683OKL, ENCFF997ZRV	684748	ENCODE Processing Pipeline	2f98965b1ea55918cecf5e0824c2dee7		https://www.encodeproject.org/files/ENCFF636CWU/@@download/ENCFF636CWU.bed.gz	hg19			released	mild to moderate bottlenecking
495	ENCFF292YSJ	bed narrowPeak	peaks	ENCSR652QNW	ChIP-seq	CL:0000746	cardiac muscle cell	in vitro differentiated cells	fetal	na	na	Homo sapiens					H3K4me3	ENCAB902NZL	DNA					11/3/16	ENCODE				1							ENCFF491GAC, ENCFF658KDM, ENCFF683OKL	745270	ENCODE Processing Pipeline	2aa24a253751408b88c57a49d76a6f33		https://www.encodeproject.org/files/ENCFF292YSJ/@@download/ENCFF292YSJ.bed.gz	hg19			released	mild to moderate bottlenecking
496	ENCFF682XDY	bed narrowPeak	peaks	ENCSR652QNW	ChIP-seq	CL:0000746	cardiac muscle cell	in vitro differentiated cells	fetal	na	na	Homo sapiens					H3K4me3	ENCAB902NZL	DNA					11/3/16	ENCODE				2							ENCFF658KDM, ENCFF997ZRV	607341	ENCODE Processing Pipeline	d12b1a2e9059a1386dec64411019d613		https://www.encodeproject.org/files/ENCFF682XDY/@@download/ENCFF682XDY.bed.gz	hg19			released	mild to moderate bottlenecking
497	ENCFF382BJH	bed narrowPeak	replicated peaks	ENCSR652QNW	ChIP-seq	CL:0000746	cardiac muscle cell	in vitro differentiated cells	fetal	na	na	Homo sapiens					H3K4me3	ENCAB902NZL	DNA					11/3/16	ENCODE				1, 2							ENCFF292YSJ, ENCFF636CWU, ENCFF682XDY	671840	ENCODE Processing Pipeline	8d33bf9c00b682705a9ab2ee6b7ce600		https://www.encodeproject.org/files/ENCFF382BJH/@@download/ENCFF382BJH.bed.gz	hg19			released	mild to moderate bottlenecking
498	ENCFF299GWT	bed narrowPeak	peaks	ENCSR015GFK	ChIP-seq	UBERON:0001515	thoracic aorta	tissue	adult	M	37 year	Homo sapiens					H3K27ac	ENCAB000AQN	DNA					11/15/16	ENCODE				2							ENCFF209QWM, ENCFF529ASS	1093679	ENCODE Processing Pipeline	f2daa93db6343d6a9c25dc39b5949650		https://www.encodeproject.org/files/ENCFF299GWT/@@download/ENCFF299GWT.bed.gz	hg19			released	moderate library complexity, mild to moderate bottlenecking	biological replicates with identical biosample
499	ENCFF939SLM	bed narrowPeak	peaks	ENCSR015GFK	ChIP-seq	UBERON:0001515	thoracic aorta	tissue	adult	M	37 year	Homo sapiens					H3K27ac	ENCAB000AQN	DNA					11/15/16	ENCODE				1							ENCFF209QWM, ENCFF492FMY	2021657	ENCODE Processing Pipeline	31047dc27c4f9691e6d491bad3bd7555		https://www.encodeproject.org/files/ENCFF939SLM/@@download/ENCFF939SLM.bed.gz	hg19			released	moderate library complexity, mild to moderate bottlenecking	biological replicates with identical biosample
500	ENCFF186VIC	bed narrowPeak	peaks	ENCSR015GFK	ChIP-seq	UBERON:0001515	thoracic aorta	tissue	adult	M	37 year	Homo sapiens					H3K27ac	ENCAB000AQN	DNA					11/15/16	ENCODE				1, 2							ENCFF209QWM, ENCFF492FMY, ENCFF529ASS	1303824	ENCODE Processing Pipeline	c672d4df5d6572e19e756ace3022cec5		https://www.encodeproject.org/files/ENCFF186VIC/@@download/ENCFF186VIC.bed.gz	hg19			released	moderate library complexity, mild to moderate bottlenecking	biological replicates with identical biosample
501	ENCFF626HCW	bed narrowPeak	replicated peaks	ENCSR015GFK	ChIP-seq	UBERON:0001515	thoracic aorta	tissue	adult	M	37 year	Homo sapiens					H3K27ac	ENCAB000AQN	DNA					11/15/16	ENCODE				1, 2							ENCFF186VIC, ENCFF299GWT, ENCFF939SLM	1409794	ENCODE Processing Pipeline	a596dbf6c2e9f2e4f7eb23954687074f		https://www.encodeproject.org/files/ENCFF626HCW/@@download/ENCFF626HCW.bed.gz	hg19			released	moderate library complexity, mild to moderate bottlenecking	biological replicates with identical biosample
502	ENCFF207ZRW	bed narrowPeak	peaks	ENCSR789GVU	ChIP-seq	EFO:0001184	HEK293T	immortalized cell line	embryonic	F	na	Homo sapiens					BHLHE40	ENCAB000AEK	DNA					11/18/16	ENCODE				1, 2							ENCFF095FXN, ENCFF529BVI, ENCFF554EGF, ENCFF772FBN	7261241	ENCODE Processing Pipeline	0d700af6effc140caf4f46fc33e9576d		https://www.encodeproject.org/files/ENCFF207ZRW/@@download/ENCFF207ZRW.bed.gz	hg19			released	moderate library complexity, mild to moderate bottlenecking	NTR biosample
503	ENCFF428OLL	bed narrowPeak	conservative idr thresholded peaks	ENCSR789GVU	ChIP-seq	EFO:0001184	HEK293T	immortalized cell line	embryonic	F	na	Homo sapiens					BHLHE40	ENCAB000AEK	DNA					11/18/16	ENCODE				1, 2							ENCFF001TDO, ENCFF207ZRW, ENCFF562GBY, ENCFF649FUD	13154	ENCODE Processing Pipeline	589289104f7fe11cf31c9678f7d008d4		https://www.encodeproject.org/files/ENCFF428OLL/@@download/ENCFF428OLL.bed.gz	hg19			released	moderate library complexity, mild to moderate bottlenecking	NTR biosample
504	ENCFF785FBD	bed narrowPeak	optimal idr thresholded peaks	ENCSR789GVU	ChIP-seq	EFO:0001184	HEK293T	immortalized cell line	embryonic	F	na	Homo sapiens					BHLHE40	ENCAB000AEK	DNA					11/18/16	ENCODE				1, 2							ENCFF001TDO, ENCFF207ZRW, ENCFF562GBY, ENCFF649FUD	20912	ENCODE Processing Pipeline	000680229ad85adad7aba34745d43dd7		https://www.encodeproject.org/files/ENCFF785FBD/@@download/ENCFF785FBD.bed.gz	hg19			released	moderate library complexity, mild to moderate bottlenecking	NTR biosample
505	ENCFF562GBY	bed narrowPeak	peaks	ENCSR789GVU	ChIP-seq	EFO:0001184	HEK293T	immortalized cell line	embryonic	F	na	Homo sapiens					BHLHE40	ENCAB000AEK	DNA					11/18/16	ENCODE				1							ENCFF095FXN, ENCFF529BVI, ENCFF772FBN	6697088	ENCODE Processing Pipeline	6f7fb53ffc5ac5a571fd5178be77b46d		https://www.encodeproject.org/files/ENCFF562GBY/@@download/ENCFF562GBY.bed.gz	hg19			released	moderate library complexity, mild to moderate bottlenecking	NTR biosample
506	ENCFF649FUD	bed narrowPeak	peaks	ENCSR789GVU	ChIP-seq	EFO:0001184	HEK293T	immortalized cell line	embryonic	F	na	Homo sapiens					BHLHE40	ENCAB000AEK	DNA					11/18/16	ENCODE				2							ENCFF529BVI, ENCFF554EGF, ENCFF772FBN	6769208	ENCODE Processing Pipeline	31feb33dee426db3890aca3cb4be62c0		https://www.encodeproject.org/files/ENCFF649FUD/@@download/ENCFF649FUD.bed.gz	hg19			released	moderate library complexity, mild to moderate bottlenecking	NTR biosample
507	ENCFF765YYZ	bed narrowPeak	peaks	ENCSR373WCB	ChIP-seq	CL:0000775	neutrophil	primary cell	unknown	na	na	Homo sapiens					H3K36me3	ENCAB405MHV	DNA					3/13/17	ENCODE				1							ENCFF087GJL, ENCFF092HKY, ENCFF449IJF	1393177	ENCODE Processing Pipeline	bdafd82a750ed95bea3b2462bc84087b		https://www.encodeproject.org/files/ENCFF765YYZ/@@download/ENCFF765YYZ.bed.gz	hg19			released		experiment not submitted to GEO
508	ENCFF330OCJ	bed narrowPeak	peaks	ENCSR373WCB	ChIP-seq	CL:0000775	neutrophil	primary cell	unknown	na	na	Homo sapiens					H3K36me3	ENCAB405MHV	DNA					3/13/17	ENCODE				2							ENCFF043KRO, ENCFF087GJL, ENCFF092HKY	3068959	ENCODE Processing Pipeline	d539947e2b21a1cd1e968425fe75d29f		https://www.encodeproject.org/files/ENCFF330OCJ/@@download/ENCFF330OCJ.bed.gz	hg19			released		experiment not submitted to GEO
509	ENCFF141SAQ	bed narrowPeak	replicated peaks	ENCSR373WCB	ChIP-seq	CL:0000775	neutrophil	primary cell	unknown	na	na	Homo sapiens					H3K36me3	ENCAB405MHV	DNA					3/13/17	ENCODE				1, 2							ENCFF158OKP, ENCFF330OCJ, ENCFF765YYZ	2189404	ENCODE Processing Pipeline	b8dc72c0c2835b6a2cbb713265311522		https://www.encodeproject.org/files/ENCFF141SAQ/@@download/ENCFF141SAQ.bed.gz	hg19			released		experiment not submitted to GEO
510	ENCFF158OKP	bed narrowPeak	peaks	ENCSR373WCB	ChIP-seq	CL:0000775	neutrophil	primary cell	unknown	na	na	Homo sapiens					H3K36me3	ENCAB405MHV	DNA					3/13/17	ENCODE				1, 2							ENCFF043KRO, ENCFF087GJL, ENCFF092HKY, ENCFF449IJF	2461709	ENCODE Processing Pipeline	8cbf7168869658b5ceb8802436e69ce8		https://www.encodeproject.org/files/ENCFF158OKP/@@download/ENCFF158OKP.bed.gz	hg19			released		experiment not submitted to GEO
511	ENCFF001VGI	bed narrowPeak	peaks	ENCSR000EBC	ChIP-seq	EFO:0005349	GM18951	immortalized cell line	unknown	F	na	Homo sapiens					POLR2A	ENCAB000AOC	DNA		see document	see document		10/29/11	ENCODE												319192	Michael Snyder, Stanford	1cbbc33cf4b67b629bad45a55c31cd55		https://www.encodeproject.org/files/ENCFF001VGI/@@download/ENCFF001VGI.bed.gz	hg19			released		biological replicates with identical biosample	insufficient read length
512	ENCFF002CQK	bed narrowPeak	optimal idr thresholded peaks	ENCSR000EBC	ChIP-seq	EFO:0005349	GM18951	immortalized cell line	unknown	F	na	Homo sapiens					POLR2A	ENCAB000AOC	DNA		see document	see document		10/29/11	ENCODE												443569	ENCODE Consortium Analysis Working Group	6a5965fab5cdaddbefb2439220bac293		https://www.encodeproject.org/files/ENCFF002CQK/@@download/ENCFF002CQK.bed.gz	hg19			released		biological replicates with identical biosample	insufficient read length
513	ENCFF002CJF	bed narrowPeak	optimal idr thresholded peaks	ENCSR000BMU	ChIP-seq	EFO:0003042	H1-hESC	stem cell	embryonic	M	na	Homo sapiens					POU5F1	ENCAB000AKD	DNA		see document	see document		7/18/11	ENCODE												82228	ENCODE Consortium Analysis Working Group	2c019ef9ca5383733d5a63fa2ea9a677		https://www.encodeproject.org/files/ENCFF002CJF/@@download/ENCFF002CJF.bed.gz	hg19			archived	low read length, moderate library complexity, mild to moderate bottlenecking, low read depth	biological replicates with identical biosample, NTR biosample	insufficient read depth
514	ENCFF002CIT	bed narrowPeak	optimal idr thresholded peaks	ENCSR000BIP	ChIP-seq	EFO:0003042	H1-hESC	stem cell	embryonic	M	na	Homo sapiens					BCL11A	ENCAB000AEE	DNA		see document	see document		7/18/11	ENCODE												52410	ENCODE Consortium Analysis Working Group	2c0c565a76897f3160d301f7ec998e47		https://www.encodeproject.org/files/ENCFF002CIT/@@download/ENCFF002CIT.bed.gz	hg19			released	low read length, low read depth, mild to moderate bottlenecking	mismatched file status
515	ENCFF245DRN	bed narrowPeak	peaks	ENCSR180AAB	ChIP-seq	EFO:0002847	PC-9	immortalized cell line	unknown	na	na	Homo sapiens					H3F3A	ENCAB494QXU	DNA					1/18/17	ENCODE				1							ENCFF567WDW, ENCFF580RBP, ENCFF618RNL	3677630	ENCODE Processing Pipeline	4a69de08ebd83cbd2f5d3248efb625fa		https://www.encodeproject.org/files/ENCFF245DRN/@@download/ENCFF245DRN.bed.gz	hg19			released	mild to moderate bottlenecking, antibody characterized with exemption		insufficient read depth
516	ENCFF305BCP	bed narrowPeak	peaks	ENCSR180AAB	ChIP-seq	EFO:0002847	PC-9	immortalized cell line	unknown	na	na	Homo sapiens					H3F3A	ENCAB494QXU	DNA					1/18/17	ENCODE				2							ENCFF063XFA, ENCFF567WDW, ENCFF618RNL	4612759	ENCODE Processing Pipeline	a820799de15b765ea37523f62ca6f0af		https://www.encodeproject.org/files/ENCFF305BCP/@@download/ENCFF305BCP.bed.gz	hg19			released	mild to moderate bottlenecking, antibody characterized with exemption		insufficient read depth
517	ENCFF061LCK	bed narrowPeak	peaks	ENCSR180AAB	ChIP-seq	EFO:0002847	PC-9	immortalized cell line	unknown	na	na	Homo sapiens					H3F3A	ENCAB494QXU	DNA					1/18/17	ENCODE				1, 2							ENCFF063XFA, ENCFF567WDW, ENCFF580RBP, ENCFF618RNL	4635368	ENCODE Processing Pipeline	a8589df8c943cb1820685ee94cfc7ab0		https://www.encodeproject.org/files/ENCFF061LCK/@@download/ENCFF061LCK.bed.gz	hg19			released	mild to moderate bottlenecking, antibody characterized with exemption		insufficient read depth
518	ENCFF629LCX	bed narrowPeak	replicated peaks	ENCSR180AAB	ChIP-seq	EFO:0002847	PC-9	immortalized cell line	unknown	na	na	Homo sapiens					H3F3A	ENCAB494QXU	DNA					1/18/17	ENCODE				1, 2							ENCFF061LCK, ENCFF245DRN, ENCFF305BCP	3060905	ENCODE Processing Pipeline	11e2926e9b66602bd4b8899037f8f0d0		https://www.encodeproject.org/files/ENCFF629LCX/@@download/ENCFF629LCX.bed.gz	hg19			released	mild to moderate bottlenecking, antibody characterized with exemption		insufficient read depth
519	ENCFF749PHH	bed narrowPeak	peaks	ENCSR922CAT	ChIP-seq	NTR:0003830	mid-neurogenesis radial glial cells	in vitro differentiated cells	embryonic	F	5 day	Homo sapiens					H3K4me3	ENCAB000AUU, ENCAB582RSV	DNA					5/20/16	ENCODE				1							ENCFF070SWI, ENCFF164YRT, ENCFF661WTZ	1969805	ENCODE Processing Pipeline	2fbfd16f2218789e697c7abfa969ebdb		https://www.encodeproject.org/files/ENCFF749PHH/@@download/ENCFF749PHH.bed.gz	hg19			released	low read length, mild to moderate bottlenecking	missing unfiltered alignments, out of date analysis, NTR biosample	severe bottlenecking, insufficient read depth, poor library complexity
520	ENCFF285VJN	bed narrowPeak	peaks	ENCSR922CAT	ChIP-seq	NTR:0003830	mid-neurogenesis radial glial cells	in vitro differentiated cells	embryonic	F	5 day	Homo sapiens					H3K4me3	ENCAB000AUU, ENCAB582RSV	DNA					5/20/16	ENCODE				1, 2							ENCFF070SWI, ENCFF164YRT, ENCFF661WTZ, ENCFF887NQL	1655809	ENCODE Processing Pipeline	070c3b3052fb1e1e8ba4dd4964331908		https://www.encodeproject.org/files/ENCFF285VJN/@@download/ENCFF285VJN.bed.gz	hg19			released	low read length, mild to moderate bottlenecking	missing unfiltered alignments, out of date analysis, NTR biosample	severe bottlenecking, insufficient read depth, poor library complexity
521	ENCFF403INU	bed narrowPeak	replicated peaks	ENCSR922CAT	ChIP-seq	NTR:0003830	mid-neurogenesis radial glial cells	in vitro differentiated cells	embryonic	F	5 day	Homo sapiens					H3K4me3	ENCAB000AUU, ENCAB582RSV	DNA					5/20/16	ENCODE				1, 2							ENCFF285VJN, ENCFF564TFF, ENCFF749PHH	1192556	ENCODE Processing Pipeline	b83509484f3852f30e2883668f027e96		https://www.encodeproject.org/files/ENCFF403INU/@@download/ENCFF403INU.bed.gz	hg19			released	low read length, mild to moderate bottlenecking	missing unfiltered alignments, out of date analysis, NTR biosample	severe bottlenecking, insufficient read depth, poor library complexity
522	ENCFF564TFF	bed narrowPeak	peaks	ENCSR922CAT	ChIP-seq	NTR:0003830	mid-neurogenesis radial glial cells	in vitro differentiated cells	embryonic	F	5 day	Homo sapiens					H3K4me3	ENCAB000AUU, ENCAB582RSV	DNA					5/20/16	ENCODE				2							ENCFF070SWI, ENCFF164YRT, ENCFF887NQL	894500	ENCODE Processing Pipeline	28beb2356f4567214af24d6433939b49		https://www.encodeproject.org/files/ENCFF564TFF/@@download/ENCFF564TFF.bed.gz	hg19			released	low read length, mild to moderate bottlenecking	missing unfiltered alignments, out of date analysis, NTR biosample	severe bottlenecking, insufficient read depth, poor library complexity
523	ENCFF001VEI	bed narrowPeak	peaks	ENCSR000DNO	ChIP-seq	EFO:0002784	GM12878	immortalized cell line	adult	F	na	Homo sapiens					KAT2A	ENCAB000AHA	DNA		see document	see document		10/29/11	ENCODE												62009	Kevin Struhl, HMS	e68a4541c27187def818d75ea1a16503		https://www.encodeproject.org/files/ENCFF001VEI/@@download/ENCFF001VEI.bed.gz	hg19			released	low read length, low read depth	mismatched file status, biological replicates with identical biosample
524	ENCFF001VJG	bed narrowPeak	peaks	ENCSR000ECQ	ChIP-seq	EFO:0002791	HeLa-S3	immortalized cell line	adult	F	31 year	Homo sapiens					SUPT20H	ENCAB000ALB	DNA		see document	see document		10/29/11	ENCODE												5626	Michael Snyder, Stanford	eb5b23152e93e7797c3bdfc40a77f600		https://www.encodeproject.org/files/ENCFF001VJG/@@download/ENCFF001VJG.bed.gz	hg19			released	low read length, inconsistent platforms	biological replicates with identical biosample
525	ENCFF002CTF	bed narrowPeak	optimal idr thresholded peaks	ENCSR000ECQ	ChIP-seq	EFO:0002791	HeLa-S3	immortalized cell line	adult	F	31 year	Homo sapiens					SUPT20H	ENCAB000ALB	DNA		see document	see document		10/29/11	ENCODE												93635	ENCODE Consortium Analysis Working Group	e749fee4dcd60de57f9a63605a6d5cc3		https://www.encodeproject.org/files/ENCFF002CTF/@@download/ENCFF002CTF.bed.gz	hg19			released	low read length, inconsistent platforms	biological replicates with identical biosample
526	ENCFF001VFC	bed narrowPeak	peaks	ENCSR000EYU	ChIP-seq	EFO:0002784	GM12878	immortalized cell line	adult	F	na	Homo sapiens					POLR3G	ENCAB000AKB	DNA		see document	see document		10/29/11	ENCODE												3005	Sherman Weissman, Yale	55303d7ae28fe2d1d75e69513270194f		https://www.encodeproject.org/files/ENCFF001VFC/@@download/ENCFF001VFC.bed.gz	hg19			released		biological replicates with identical biosample	insufficient read length
527	ENCFF002CPJ	bed narrowPeak	optimal idr thresholded peaks	ENCSR000EYU	ChIP-seq	EFO:0002784	GM12878	immortalized cell line	adult	F	na	Homo sapiens					POLR3G	ENCAB000AKB	DNA		see document	see document		10/29/11	ENCODE												4779	ENCODE Consortium Analysis Working Group	712b70baad14c99c3a3b0acacf502ae7		https://www.encodeproject.org/files/ENCFF002CPJ/@@download/ENCFF002CPJ.bed.gz	hg19			released		biological replicates with identical biosample	insufficient read length
528	ENCFF906MJM	bed narrowPeak	stable peaks	ENCSR543YQF	ChIP-seq	UBERON:0008367	breast epithelium	tissue	adult	F	53 year	Homo sapiens					H3K36me3	ENCAB000ADU	DNA					11/3/16	ENCODE				1							ENCFF167YNG	2112181	ENCODE Processing Pipeline	3564dbd852153372a262231aff9c69a0		https://www.encodeproject.org/files/ENCFF906MJM/@@download/ENCFF906MJM.bed.gz	hg19			released	low read depth	experiment not submitted to GEO
529	ENCFF167YNG	bed narrowPeak	peaks	ENCSR543YQF	ChIP-seq	UBERON:0008367	breast epithelium	tissue	adult	F	53 year	Homo sapiens					H3K36me3	ENCAB000ADU	DNA					11/3/16	ENCODE				1							ENCFF376ZDV, ENCFF535AIZ	2832394	ENCODE Processing Pipeline	2411c99387d635566ca61644e4cf9c8e		https://www.encodeproject.org/files/ENCFF167YNG/@@download/ENCFF167YNG.bed.gz	hg19			released	low read depth	experiment not submitted to GEO
530	ENCFF704PXA	bed narrowPeak	peaks	ENCSR125DNC	ChIP-seq	EFO:0001182	HEK293	immortalized cell line	embryonic	F	na	Homo sapiens					eGFP-ZNF394	ENCAB976SGG	DNA				formaldehyde	10/31/16	ENCODE				2							ENCFF688OTD	7064913	ENCODE Processing Pipeline	d110fd83e49ea7a5656e6a942ec01d17		https://www.encodeproject.org/files/ENCFF704PXA/@@download/ENCFF704PXA.bed.gz	hg19			released	moderate library complexity, mild to moderate bottlenecking, borderline replicate concordance
531	ENCFF421MGV	bed narrowPeak	peaks	ENCSR125DNC	ChIP-seq	EFO:0001182	HEK293	immortalized cell line	embryonic	F	na	Homo sapiens					eGFP-ZNF394	ENCAB976SGG	DNA				formaldehyde	10/31/16	ENCODE				1							ENCFF640XRH	7223668	ENCODE Processing Pipeline	1c5f9d796e64cbc7cb325817acb1f606		https://www.encodeproject.org/files/ENCFF421MGV/@@download/ENCFF421MGV.bed.gz	hg19			released	moderate library complexity, mild to moderate bottlenecking, borderline replicate concordance
532	ENCFF575NXE	bed narrowPeak	peaks	ENCSR125DNC	ChIP-seq	EFO:0001182	HEK293	immortalized cell line	embryonic	F	na	Homo sapiens					eGFP-ZNF394	ENCAB976SGG	DNA				formaldehyde	10/31/16	ENCODE				1, 2							ENCFF640XRH, ENCFF688OTD	7293360	ENCODE Processing Pipeline	c1117519223387f3d9c105b52ed24999		https://www.encodeproject.org/files/ENCFF575NXE/@@download/ENCFF575NXE.bed.gz	hg19			released	moderate library complexity, mild to moderate bottlenecking, borderline replicate concordance
533	ENCFF312UBO	bed narrowPeak	conservative idr thresholded peaks	ENCSR125DNC	ChIP-seq	EFO:0001182	HEK293	immortalized cell line	embryonic	F	na	Homo sapiens					eGFP-ZNF394	ENCAB976SGG	DNA				formaldehyde	10/31/16	ENCODE				1, 2							ENCFF421MGV, ENCFF575NXE, ENCFF704PXA	449352	ENCODE Processing Pipeline	995b2c000f0860ba91b7d2d29c8a99a0		https://www.encodeproject.org/files/ENCFF312UBO/@@download/ENCFF312UBO.bed.gz	hg19			released	moderate library complexity, mild to moderate bottlenecking, borderline replicate concordance
534	ENCFF026PKV	bed narrowPeak	optimal idr thresholded peaks	ENCSR125DNC	ChIP-seq	EFO:0001182	HEK293	immortalized cell line	embryonic	F	na	Homo sapiens					eGFP-ZNF394	ENCAB976SGG	DNA				formaldehyde	10/31/16	ENCODE				1, 2							ENCFF421MGV, ENCFF575NXE, ENCFF704PXA	581745	ENCODE Processing Pipeline	8176321e0d9cccba3f0d6a29cdd52f57		https://www.encodeproject.org/files/ENCFF026PKV/@@download/ENCFF026PKV.bed.gz	hg19			released	moderate library complexity, mild to moderate bottlenecking, borderline replicate concordance
535	ENCFF147BHB	bed narrowPeak	peaks	ENCSR736ALU	ChIP-seq	UBERON:0011907	gastrocnemius medialis	tissue	adult	F	53 year	Homo sapiens					H3K27ac	ENCAB000AQN	DNA					11/4/16	ENCODE				1							ENCFF261QBC, ENCFF283UZD	1778945	ENCODE Processing Pipeline	b40d1f3bd802379a5d5bad7c29f67fc3		https://www.encodeproject.org/files/ENCFF147BHB/@@download/ENCFF147BHB.bed.gz	hg19			released		biological replicates with identical biosample
536	ENCFF552QJI	bed narrowPeak	peaks	ENCSR736ALU	ChIP-seq	UBERON:0011907	gastrocnemius medialis	tissue	adult	F	53 year	Homo sapiens					H3K27ac	ENCAB000AQN	DNA					11/4/16	ENCODE				1, 2							ENCFF105HMV, ENCFF261QBC, ENCFF283UZD	1870670	ENCODE Processing Pipeline	49eb991ad6092f35d11b619403c677ab		https://www.encodeproject.org/files/ENCFF552QJI/@@download/ENCFF552QJI.bed.gz	hg19			released		biological replicates with identical biosample
537	ENCFF401LFZ	bed narrowPeak	peaks	ENCSR736ALU	ChIP-seq	UBERON:0011907	gastrocnemius medialis	tissue	adult	F	53 year	Homo sapiens					H3K27ac	ENCAB000AQN	DNA					11/4/16	ENCODE				2							ENCFF105HMV, ENCFF261QBC	2028851	ENCODE Processing Pipeline	eba6b9893e99953927fcd74e937d91da		https://www.encodeproject.org/files/ENCFF401LFZ/@@download/ENCFF401LFZ.bed.gz	hg19			released		biological replicates with identical biosample
538	ENCFF090ODW	bed narrowPeak	replicated peaks	ENCSR736ALU	ChIP-seq	UBERON:0011907	gastrocnemius medialis	tissue	adult	F	53 year	Homo sapiens					H3K27ac	ENCAB000AQN	DNA					11/4/16	ENCODE				1, 2							ENCFF147BHB, ENCFF401LFZ, ENCFF552QJI	1960828	ENCODE Processing Pipeline	6fea3a72398bc37f0a36cf01bed5a999		https://www.encodeproject.org/files/ENCFF090ODW/@@download/ENCFF090ODW.bed.gz	hg19			released		biological replicates with identical biosample
539	ENCFF372HWW	bed narrowPeak	peaks	ENCSR276OLB	ChIP-seq	CL:0000746	cardiac muscle cell	in vitro differentiated cells	fetal	na	na	Homo sapiens					H3K4me1	ENCAB000APS, ENCAB650MWL	DNA					1/5/17	ENCODE				1							ENCFF491GAC, ENCFF599HGQ, ENCFF658KDM	3252891	ENCODE Processing Pipeline	1c2699f61fe7e15f2fd72cb670d9d2d2		https://www.encodeproject.org/files/ENCFF372HWW/@@download/ENCFF372HWW.bed.gz	hg19			released	mixed run types, low read depth, mild to moderate bottlenecking
540	ENCFF405MPR	bed narrowPeak	peaks	ENCSR276OLB	ChIP-seq	CL:0000746	cardiac muscle cell	in vitro differentiated cells	fetal	na	na	Homo sapiens					H3K4me1	ENCAB000APS, ENCAB650MWL	DNA					1/5/17	ENCODE				2							ENCFF276DUI, ENCFF658KDM	2097243	ENCODE Processing Pipeline	5fa2d37137267a040d4b31003205240c		https://www.encodeproject.org/files/ENCFF405MPR/@@download/ENCFF405MPR.bed.gz	hg19			released	mixed run types, low read depth, mild to moderate bottlenecking
541	ENCFF539VNF	bed narrowPeak	peaks	ENCSR276OLB	ChIP-seq	CL:0000746	cardiac muscle cell	in vitro differentiated cells	fetal	na	na	Homo sapiens					H3K4me1	ENCAB000APS, ENCAB650MWL	DNA					1/5/17	ENCODE				1, 2							ENCFF276DUI, ENCFF491GAC, ENCFF599HGQ, ENCFF658KDM	3058834	ENCODE Processing Pipeline	f10d82b96318a744470db249507f5534		https://www.encodeproject.org/files/ENCFF539VNF/@@download/ENCFF539VNF.bed.gz	hg19			released	mixed run types, low read depth, mild to moderate bottlenecking
542	ENCFF544TJM	bed narrowPeak	replicated peaks	ENCSR276OLB	ChIP-seq	CL:0000746	cardiac muscle cell	in vitro differentiated cells	fetal	na	na	Homo sapiens					H3K4me1	ENCAB000APS, ENCAB650MWL	DNA					1/5/17	ENCODE				1, 2							ENCFF372HWW, ENCFF405MPR, ENCFF539VNF	2885636	ENCODE Processing Pipeline	6ce8e5303dab77a19c8adf32c3307a53		https://www.encodeproject.org/files/ENCFF544TJM/@@download/ENCFF544TJM.bed.gz	hg19			released	mixed run types, low read depth, mild to moderate bottlenecking
543	ENCFF002CDS	bed narrowPeak	optimal idr thresholded peaks	ENCSR000AMF	ChIP-seq	EFO:0003042	H1-hESC	stem cell	embryonic	M	na	Homo sapiens					CTCF	ENCAB000AXY	DNA		see document	see document		2/10/11	ENCODE												1381027	ENCODE Consortium Analysis Working Group	5042afb91f822356fa7b9d16c6d94e94		https://www.encodeproject.org/files/ENCFF002CDS/@@download/ENCFF002CDS.bed.gz	hg19			released	low read length, low read depth, mild to moderate bottlenecking, inconsistent platforms	mismatched file status
544	ENCFF001VFN	bed narrowPeak	peaks	ENCSR000DYZ	ChIP-seq	EFO:0002784	GM12878	immortalized cell line	adult	F	na	Homo sapiens					TBL1XR1	ENCAB000ALP	DNA		see document	see document		5/14/12	ENCODE												841418	Michael Snyder, Stanford	1916b7427c7e8f7f423c1475c65805a4		https://www.encodeproject.org/files/ENCFF001VFN/@@download/ENCFF001VFN.bed.gz	hg19			released	low read length, low read depth	mismatched file status, biological replicates with identical biosample
545	ENCFF002CPQ	bed narrowPeak	optimal idr thresholded peaks	ENCSR000DYZ	ChIP-seq	EFO:0002784	GM12878	immortalized cell line	adult	F	na	Homo sapiens					TBL1XR1	ENCAB000ALP	DNA		see document	see document		5/14/12	ENCODE												354983	ENCODE Consortium Analysis Working Group	f532c9aab1abb230ed38c56d14833c17		https://www.encodeproject.org/files/ENCFF002CPQ/@@download/ENCFF002CPQ.bed.gz	hg19			released	low read length, low read depth	mismatched file status, biological replicates with identical biosample
546	ENCFF002CHQ	bed narrowPeak	optimal idr thresholded peaks	ENCSR000BGQ	ChIP-seq	EFO:0002784	GM12878	immortalized cell line	adult	F	na	Homo sapiens					SPI1	ENCAB000AKF	DNA		see document	see document		7/18/11	ENCODE												898654	ENCODE Consortium Analysis Working Group	7bfcaceb2634fd60e68d9c6730a55f7b		https://www.encodeproject.org/files/ENCFF002CHQ/@@download/ENCFF002CHQ.bed.gz	hg19			released	low read length, inconsistent platforms	missing raw data in replicate, biological replicates with identical biosample
547	ENCFF175WCL	bed narrowPeak	peaks	ENCSR267YXV	ChIP-seq	CL:0000775	neutrophil	primary cell	unknown	na	na	Homo sapiens					H3K27ac	ENCAB101KHB, ENCAB000AQN	DNA					11/16/16	ENCODE				2							ENCFF087GJL, ENCFF092HKY, ENCFF801OZE	2014308	ENCODE Processing Pipeline	ebda536d765d6c075e0ab31644e1568b		https://www.encodeproject.org/files/ENCFF175WCL/@@download/ENCFF175WCL.bed.gz	hg19			released	moderate library complexity, mild to moderate bottlenecking
548	ENCFF931HZE	bed narrowPeak	peaks	ENCSR267YXV	ChIP-seq	CL:0000775	neutrophil	primary cell	unknown	na	na	Homo sapiens					H3K27ac	ENCAB101KHB, ENCAB000AQN	DNA					11/16/16	ENCODE				1							ENCFF087GJL, ENCFF092HKY, ENCFF964BVT	873786	ENCODE Processing Pipeline	80de78806cef8fd5302ad17c4f98a27b		https://www.encodeproject.org/files/ENCFF931HZE/@@download/ENCFF931HZE.bed.gz	hg19			released	moderate library complexity, mild to moderate bottlenecking
549	ENCFF937ZZU	bed narrowPeak	peaks	ENCSR267YXV	ChIP-seq	CL:0000775	neutrophil	primary cell	unknown	na	na	Homo sapiens					H3K27ac	ENCAB101KHB, ENCAB000AQN	DNA					11/16/16	ENCODE				1, 2							ENCFF087GJL, ENCFF092HKY, ENCFF801OZE, ENCFF964BVT	1647657	ENCODE Processing Pipeline	05205d7e0b84e0818a172d60b1669e42		https://www.encodeproject.org/files/ENCFF937ZZU/@@download/ENCFF937ZZU.bed.gz	hg19			released	moderate library complexity, mild to moderate bottlenecking
550	ENCFF457CTA	bed narrowPeak	replicated peaks	ENCSR267YXV	ChIP-seq	CL:0000775	neutrophil	primary cell	unknown	na	na	Homo sapiens					H3K27ac	ENCAB101KHB, ENCAB000AQN	DNA					11/16/16	ENCODE				1, 2							ENCFF175WCL, ENCFF931HZE, ENCFF937ZZU	1790233	ENCODE Processing Pipeline	10aa7bf23d841102a276fc5edc10c69c		https://www.encodeproject.org/files/ENCFF457CTA/@@download/ENCFF457CTA.bed.gz	hg19			released	moderate library complexity, mild to moderate bottlenecking
551	ENCFF001VGM	bed narrowPeak	peaks	ENCSR000EBK	ChIP-seq	EFO:0005351	GM19193	immortalized cell line	unknown	F	na	Homo sapiens					POLR2A	ENCAB000AOC	DNA		see document	see document		10/29/11	ENCODE												332688	Michael Snyder, Stanford	174d831bdd0d67f967f64f1439ea1848		https://www.encodeproject.org/files/ENCFF001VGM/@@download/ENCFF001VGM.bed.gz	hg19			released		biological replicates with identical biosample	insufficient read length
552	ENCFF002CQO	bed narrowPeak	optimal idr thresholded peaks	ENCSR000EBK	ChIP-seq	EFO:0005351	GM19193	immortalized cell line	unknown	F	na	Homo sapiens					POLR2A	ENCAB000AOC	DNA		see document	see document		10/29/11	ENCODE												442401	ENCODE Consortium Analysis Working Group	87a3e84716a5e7e42409341883808bda		https://www.encodeproject.org/files/ENCFF002CQO/@@download/ENCFF002CQO.bed.gz	hg19			released		biological replicates with identical biosample	insufficient read length
553	ENCFF568OLO	bed narrowPeak	peaks	ENCSR784AQY	ChIP-seq	EFO:0002167	DOHH2	immortalized cell line	adult	M	60 year	Homo sapiens					H3K36me3	ENCAB000ADU	DNA		see document	see document		7/11/14	ENCODE				1							ENCFF333YKC, ENCFF548ADC, ENCFF815IAY	3920342	ENCODE Processing Pipeline	90d361a31c319c432dbdb7793fcfe168		https://www.encodeproject.org/files/ENCFF568OLO/@@download/ENCFF568OLO.bed.gz	hg19			released	mixed read lengths, low read length, moderate library complexity, mild to moderate bottlenecking
554	ENCFF589BLW	bed narrowPeak	peaks	ENCSR784AQY	ChIP-seq	EFO:0002167	DOHH2	immortalized cell line	adult	M	60 year	Homo sapiens					H3K36me3	ENCAB000ADU	DNA		see document	see document		7/11/14	ENCODE				2							ENCFF815IAY, ENCFF951FII	2715133	ENCODE Processing Pipeline	d32360f0afceaf1ff7cb84edf0a447a5		https://www.encodeproject.org/files/ENCFF589BLW/@@download/ENCFF589BLW.bed.gz	hg19			released	mixed read lengths, low read length, moderate library complexity, mild to moderate bottlenecking
555	ENCFF075ZEY	bed narrowPeak	peaks	ENCSR784AQY	ChIP-seq	EFO:0002167	DOHH2	immortalized cell line	adult	M	60 year	Homo sapiens					H3K36me3	ENCAB000ADU	DNA		see document	see document		7/11/14	ENCODE				1, 2							ENCFF333YKC, ENCFF548ADC, ENCFF815IAY, ENCFF951FII	3215121	ENCODE Processing Pipeline	1eec7834b47dfe0637137572ec700d08		https://www.encodeproject.org/files/ENCFF075ZEY/@@download/ENCFF075ZEY.bed.gz	hg19			released	mixed read lengths, low read length, moderate library complexity, mild to moderate bottlenecking
556	ENCFF259TOZ	bed narrowPeak	replicated peaks	ENCSR784AQY	ChIP-seq	EFO:0002167	DOHH2	immortalized cell line	adult	M	60 year	Homo sapiens					H3K36me3	ENCAB000ADU	DNA		see document	see document		7/11/14	ENCODE				1, 2							ENCFF075ZEY, ENCFF568OLO, ENCFF589BLW	3880184	ENCODE Processing Pipeline	9a349776c3722226aec87eb3a582649c		https://www.encodeproject.org/files/ENCFF259TOZ/@@download/ENCFF259TOZ.bed.gz	hg19			released	mixed read lengths, low read length, moderate library complexity, mild to moderate bottlenecking
557	ENCFF088DLW	bed narrowPeak	peaks	ENCSR460SEN	ChIP-seq	EFO:0002167	DOHH2	immortalized cell line	adult	M	60 year	Homo sapiens					H3K4me1	ENCAB000APS	DNA		see document	see document		7/11/14	ENCODE				2							ENCFF674WEV, ENCFF815IAY	2207702	ENCODE Processing Pipeline	99038bec2ef95f8c9af13a7839544afe		https://www.encodeproject.org/files/ENCFF088DLW/@@download/ENCFF088DLW.bed.gz	hg19			released	mixed read lengths, low read length, low read depth, mild to moderate bottlenecking
558	ENCFF497HFG	bed narrowPeak	peaks	ENCSR460SEN	ChIP-seq	EFO:0002167	DOHH2	immortalized cell line	adult	M	60 year	Homo sapiens					H3K4me1	ENCAB000APS	DNA		see document	see document		7/11/14	ENCODE				1, 2							ENCFF548ADC, ENCFF674WEV, ENCFF815IAY, ENCFF894RCK	2401818	ENCODE Processing Pipeline	d90f83079fbb6a5c9968526d9b5df610		https://www.encodeproject.org/files/ENCFF497HFG/@@download/ENCFF497HFG.bed.gz	hg19			released	mixed read lengths, low read length, low read depth, mild to moderate bottlenecking
559	ENCFF141UVB	bed narrowPeak	peaks	ENCSR460SEN	ChIP-seq	EFO:0002167	DOHH2	immortalized cell line	adult	M	60 year	Homo sapiens					H3K4me1	ENCAB000APS	DNA		see document	see document		7/11/14	ENCODE				1							ENCFF548ADC, ENCFF815IAY, ENCFF894RCK	2226356	ENCODE Processing Pipeline	533059a5a384b5e621fb3280c201b071		https://www.encodeproject.org/files/ENCFF141UVB/@@download/ENCFF141UVB.bed.gz	hg19			released	mixed read lengths, low read length, low read depth, mild to moderate bottlenecking
560	ENCFF122YQX	bed narrowPeak	replicated peaks	ENCSR460SEN	ChIP-seq	EFO:0002167	DOHH2	immortalized cell line	adult	M	60 year	Homo sapiens					H3K4me1	ENCAB000APS	DNA		see document	see document		7/11/14	ENCODE				1, 2							ENCFF088DLW, ENCFF141UVB, ENCFF497HFG	3183632	ENCODE Processing Pipeline	636205941b575941eaa6251c68aee1ca		https://www.encodeproject.org/files/ENCFF122YQX/@@download/ENCFF122YQX.bed.gz	hg19			released	mixed read lengths, low read length, low read depth, mild to moderate bottlenecking
561	ENCFF810ETA	bed narrowPeak	peaks	ENCSR741STU	ChIP-seq	EFO:0002167	DOHH2	immortalized cell line	adult	M	60 year	Homo sapiens					H3K27ac	ENCAB000AQN	DNA		see document	see document		7/11/14	ENCODE				1							ENCFF274TNM, ENCFF548ADC	857748	ENCODE Processing Pipeline	b6e0afee8890c4e9f9ab169dee0032a4		https://www.encodeproject.org/files/ENCFF810ETA/@@download/ENCFF810ETA.bed.gz	hg19			released	low read length, low read depth, moderate library complexity, mild to moderate bottlenecking	missing unfiltered alignments
562	ENCFF271XZB	bed narrowPeak	peaks	ENCSR741STU	ChIP-seq	EFO:0002167	DOHH2	immortalized cell line	adult	M	60 year	Homo sapiens					H3K27ac	ENCAB000AQN	DNA		see document	see document		7/11/14	ENCODE				1, 2							ENCFF274TNM, ENCFF548ADC, ENCFF815IAY, ENCFF821QHG	921320	ENCODE Processing Pipeline	0da3fd3f37d64f2148b88522c19ff4ea		https://www.encodeproject.org/files/ENCFF271XZB/@@download/ENCFF271XZB.bed.gz	hg19			released	low read length, low read depth, moderate library complexity, mild to moderate bottlenecking	missing unfiltered alignments
563	ENCFF606HWF	bed narrowPeak	peaks	ENCSR741STU	ChIP-seq	EFO:0002167	DOHH2	immortalized cell line	adult	M	60 year	Homo sapiens					H3K27ac	ENCAB000AQN	DNA		see document	see document		7/11/14	ENCODE				2							ENCFF815IAY, ENCFF821QHG	791925	ENCODE Processing Pipeline	cc14c599c1ff85711fd15f0ddc186960		https://www.encodeproject.org/files/ENCFF606HWF/@@download/ENCFF606HWF.bed.gz	hg19			released	low read length, low read depth, moderate library complexity, mild to moderate bottlenecking	missing unfiltered alignments
564	ENCFF929WRM	bed narrowPeak	replicated peaks	ENCSR741STU	ChIP-seq	EFO:0002167	DOHH2	immortalized cell line	adult	M	60 year	Homo sapiens					H3K27ac	ENCAB000AQN	DNA		see document	see document		7/11/14	ENCODE				1, 2							ENCFF271XZB, ENCFF606HWF, ENCFF810ETA	940792	ENCODE Processing Pipeline	21a269bb476d8705e87a0fb44470d6b6		https://www.encodeproject.org/files/ENCFF929WRM/@@download/ENCFF929WRM.bed.gz	hg19			released	low read length, low read depth, moderate library complexity, mild to moderate bottlenecking	missing unfiltered alignments
565	ENCFF692XAU	bed narrowPeak	replicated peaks	ENCSR627TNG	ChIP-seq	EFO:0002167	DOHH2	immortalized cell line	adult	M	60 year	Homo sapiens					H3K9me3	ENCAB000AXW, ENCAB000APY	DNA		see document	see document		7/11/14	ENCODE				1, 2							ENCFF207PTM, ENCFF485HDW, ENCFF913SVR	904463	ENCODE Processing Pipeline	3b36a27cb1e5272168f813911acb8a20		https://www.encodeproject.org/files/ENCFF692XAU/@@download/ENCFF692XAU.bed.gz	hg19			released	mixed read lengths, low read length		uncharacterized antibody, insufficient read depth
566	ENCFF485HDW	bed narrowPeak	peaks	ENCSR627TNG	ChIP-seq	EFO:0002167	DOHH2	immortalized cell line	adult	M	60 year	Homo sapiens					H3K9me3	ENCAB000AXW, ENCAB000APY	DNA		see document	see document		7/11/14	ENCODE				1							ENCFF031NSG, ENCFF548ADC	958313	ENCODE Processing Pipeline	9c83877e821175895f7425b1605ad617		https://www.encodeproject.org/files/ENCFF485HDW/@@download/ENCFF485HDW.bed.gz	hg19			released	mixed read lengths, low read length		uncharacterized antibody, insufficient read depth
567	ENCFF913SVR	bed narrowPeak	peaks	ENCSR627TNG	ChIP-seq	EFO:0002167	DOHH2	immortalized cell line	adult	M	60 year	Homo sapiens					H3K9me3	ENCAB000AXW, ENCAB000APY	DNA		see document	see document		7/11/14	ENCODE				2							ENCFF118JCQ, ENCFF548ADC, ENCFF815IAY	2095957	ENCODE Processing Pipeline	ba9a67c6485182e6dc3eadcee933b950		https://www.encodeproject.org/files/ENCFF913SVR/@@download/ENCFF913SVR.bed.gz	hg19			released	mixed read lengths, low read length		uncharacterized antibody, insufficient read depth
568	ENCFF207PTM	bed narrowPeak	peaks	ENCSR627TNG	ChIP-seq	EFO:0002167	DOHH2	immortalized cell line	adult	M	60 year	Homo sapiens					H3K9me3	ENCAB000AXW, ENCAB000APY	DNA		see document	see document		7/11/14	ENCODE				1, 2							ENCFF031NSG, ENCFF118JCQ, ENCFF548ADC, ENCFF815IAY	1575450	ENCODE Processing Pipeline	ed74fe41c9c3a31f94130e68d9b7c695		https://www.encodeproject.org/files/ENCFF207PTM/@@download/ENCFF207PTM.bed.gz	hg19			released	mixed read lengths, low read length		uncharacterized antibody, insufficient read depth
569	ENCFF943PGI	bed narrowPeak	peaks	ENCSR279JHU	ChIP-seq	EFO:0002167	DOHH2	immortalized cell line	adult	M	60 year	Homo sapiens					H4K20me1	ENCAB000AUS, ENCAB000ANZ	DNA		see document	see document		7/11/14	ENCODE				1							ENCFF548ADC, ENCFF887OYC	1175565	ENCODE Processing Pipeline	cdfad3ee27db3e714018267ac1aa9e56		https://www.encodeproject.org/files/ENCFF943PGI/@@download/ENCFF943PGI.bed.gz	hg19			released	low read length, moderate library complexity, mild to moderate bottlenecking, antibody characterized with exemption	missing unfiltered alignments	insufficient read depth
570	ENCFF544FCW	bed narrowPeak	peaks	ENCSR279JHU	ChIP-seq	EFO:0002167	DOHH2	immortalized cell line	adult	M	60 year	Homo sapiens					H4K20me1	ENCAB000AUS, ENCAB000ANZ	DNA		see document	see document		7/11/14	ENCODE				2							ENCFF548ADC, ENCFF760YEK, ENCFF815IAY	1592752	ENCODE Processing Pipeline	8e696d2cb5b0117b730de177b0dbf2f9		https://www.encodeproject.org/files/ENCFF544FCW/@@download/ENCFF544FCW.bed.gz	hg19			released	low read length, moderate library complexity, mild to moderate bottlenecking, antibody characterized with exemption	missing unfiltered alignments	insufficient read depth
571	ENCFF412ZWX	bed narrowPeak	peaks	ENCSR279JHU	ChIP-seq	EFO:0002167	DOHH2	immortalized cell line	adult	M	60 year	Homo sapiens					H4K20me1	ENCAB000AUS, ENCAB000ANZ	DNA		see document	see document		7/11/14	ENCODE				1, 2							ENCFF548ADC, ENCFF760YEK, ENCFF815IAY, ENCFF887OYC	1432397	ENCODE Processing Pipeline	8fbc74aa6eb8fefacc073f45faf43d23		https://www.encodeproject.org/files/ENCFF412ZWX/@@download/ENCFF412ZWX.bed.gz	hg19			released	low read length, moderate library complexity, mild to moderate bottlenecking, antibody characterized with exemption	missing unfiltered alignments	insufficient read depth
572	ENCFF647ULE	bed narrowPeak	replicated peaks	ENCSR279JHU	ChIP-seq	EFO:0002167	DOHH2	immortalized cell line	adult	M	60 year	Homo sapiens					H4K20me1	ENCAB000AUS, ENCAB000ANZ	DNA		see document	see document		7/11/14	ENCODE				1, 2							ENCFF412ZWX, ENCFF544FCW, ENCFF943PGI	728067	ENCODE Processing Pipeline	6061167f5fccafc6cfae2d4be676a76c		https://www.encodeproject.org/files/ENCFF647ULE/@@download/ENCFF647ULE.bed.gz	hg19			released	low read length, moderate library complexity, mild to moderate bottlenecking, antibody characterized with exemption	missing unfiltered alignments	insufficient read depth
573	ENCFF239ZQG	bed narrowPeak	peaks	ENCSR350RYG	ChIP-seq	EFO:0002167	DOHH2	immortalized cell line	adult	M	60 year	Homo sapiens					H3K27me3	ENCAB000BLA	DNA		see document	see document		7/11/14	ENCODE				1							ENCFF391IYC, ENCFF548ADC, ENCFF815IAY	3107203	ENCODE Processing Pipeline	f1fcb31505f7051b033fbebb42ae1c3c		https://www.encodeproject.org/files/ENCFF239ZQG/@@download/ENCFF239ZQG.bed.gz	hg19			released	mixed read lengths, low read length, low read depth, mild to moderate bottlenecking
574	ENCFF202MLB	bed narrowPeak	peaks	ENCSR350RYG	ChIP-seq	EFO:0002167	DOHH2	immortalized cell line	adult	M	60 year	Homo sapiens					H3K27me3	ENCAB000BLA	DNA		see document	see document		7/11/14	ENCODE				2							ENCFF420FTF, ENCFF815IAY	958071	ENCODE Processing Pipeline	3dd32d9f2061a36ccd011edbffa4e4ce		https://www.encodeproject.org/files/ENCFF202MLB/@@download/ENCFF202MLB.bed.gz	hg19			released	mixed read lengths, low read length, low read depth, mild to moderate bottlenecking
575	ENCFF542EFH	bed narrowPeak	peaks	ENCSR350RYG	ChIP-seq	EFO:0002167	DOHH2	immortalized cell line	adult	M	60 year	Homo sapiens					H3K27me3	ENCAB000BLA	DNA		see document	see document		7/11/14	ENCODE				1, 2							ENCFF391IYC, ENCFF420FTF, ENCFF548ADC, ENCFF815IAY	2168365	ENCODE Processing Pipeline	5a9c854d25eeb26da53e12b18d8f6e0b		https://www.encodeproject.org/files/ENCFF542EFH/@@download/ENCFF542EFH.bed.gz	hg19			released	mixed read lengths, low read length, low read depth, mild to moderate bottlenecking
576	ENCFF013NHT	bed narrowPeak	replicated peaks	ENCSR350RYG	ChIP-seq	EFO:0002167	DOHH2	immortalized cell line	adult	M	60 year	Homo sapiens					H3K27me3	ENCAB000BLA	DNA		see document	see document		7/11/14	ENCODE				1, 2							ENCFF202MLB, ENCFF239ZQG, ENCFF542EFH	2075061	ENCODE Processing Pipeline	41a508839304617a60d131c3b90907e2		https://www.encodeproject.org/files/ENCFF013NHT/@@download/ENCFF013NHT.bed.gz	hg19			released	mixed read lengths, low read length, low read depth, mild to moderate bottlenecking
577	ENCFF419HXY	bed narrowPeak	peaks	ENCSR939RLS	ChIP-seq	UBERON:0001515	thoracic aorta	tissue	adult	M	37 year	Homo sapiens					H3K27me3	ENCAB036YAO	DNA					10/30/16	ENCODE				1							ENCFF209QWM, ENCFF574MYW, ENCFF626FKO	497134	ENCODE Processing Pipeline	2f3144186048a137f5984f77e04f37ac		https://www.encodeproject.org/files/ENCFF419HXY/@@download/ENCFF419HXY.bed.gz	hg19			released	mild to moderate bottlenecking	biological replicates with identical biosample	insufficient read depth
578	ENCFF770RLT	bed narrowPeak	peaks	ENCSR939RLS	ChIP-seq	UBERON:0001515	thoracic aorta	tissue	adult	M	37 year	Homo sapiens					H3K27me3	ENCAB036YAO	DNA					10/30/16	ENCODE				2							ENCFF209QWM, ENCFF334HSI, ENCFF626FKO	580546	ENCODE Processing Pipeline	e9cb7fb22be73aa449a6c4f076ad8fd6		https://www.encodeproject.org/files/ENCFF770RLT/@@download/ENCFF770RLT.bed.gz	hg19			released	mild to moderate bottlenecking	biological replicates with identical biosample	insufficient read depth
579	ENCFF053JIF	bed narrowPeak	peaks	ENCSR939RLS	ChIP-seq	UBERON:0001515	thoracic aorta	tissue	adult	M	37 year	Homo sapiens					H3K27me3	ENCAB036YAO	DNA					10/30/16	ENCODE				1, 2							ENCFF209QWM, ENCFF334HSI, ENCFF574MYW, ENCFF626FKO	738898	ENCODE Processing Pipeline	a2f7707ecb1f1920dd0389ababe71eb8		https://www.encodeproject.org/files/ENCFF053JIF/@@download/ENCFF053JIF.bed.gz	hg19			released	mild to moderate bottlenecking	biological replicates with identical biosample	insufficient read depth
580	ENCFF353HTX	bed narrowPeak	replicated peaks	ENCSR939RLS	ChIP-seq	UBERON:0001515	thoracic aorta	tissue	adult	M	37 year	Homo sapiens					H3K27me3	ENCAB036YAO	DNA					10/30/16	ENCODE				1, 2							ENCFF053JIF, ENCFF419HXY, ENCFF770RLT	105754	ENCODE Processing Pipeline	186ded290da4c493a6dfeb15eb0d9324		https://www.encodeproject.org/files/ENCFF353HTX/@@download/ENCFF353HTX.bed.gz	hg19			released	mild to moderate bottlenecking	biological replicates with identical biosample	insufficient read depth
581	ENCFF622LDN	bed narrowPeak	peaks	ENCSR248PES	ChIP-seq	UBERON:0001496	ascending aorta	tissue	adult	F	53 year	Homo sapiens					H3K36me3	ENCAB000ADU	DNA					11/4/16	ENCODE				1							ENCFF266MMK, ENCFF668BEV	4231809	ENCODE Processing Pipeline	3d73618e6b0ec8b3ba62d1694bbf0edc		https://www.encodeproject.org/files/ENCFF622LDN/@@download/ENCFF622LDN.bed.gz	hg19			released		experiment not submitted to GEO
582	ENCFF380AWN	bed narrowPeak	stable peaks	ENCSR248PES	ChIP-seq	UBERON:0001496	ascending aorta	tissue	adult	F	53 year	Homo sapiens					H3K36me3	ENCAB000ADU	DNA					11/4/16	ENCODE				1							ENCFF622LDN	3387851	ENCODE Processing Pipeline	0e6aa8b95e7d979a593ac23b551d0dfe		https://www.encodeproject.org/files/ENCFF380AWN/@@download/ENCFF380AWN.bed.gz	hg19			released		experiment not submitted to GEO
583	ENCFF002CGD	bed narrowPeak	optimal idr thresholded peaks	ENCSR000BJB	ChIP-seq	EFO:0001086	A549	immortalized cell line	adult	M	58 year	Homo sapiens	ethanol				USF1	ENCAB000AMF	DNA		see document	see document		7/18/11	ENCODE												295457	ENCODE Consortium Analysis Working Group	b3d9cec7ca222f311d433d00ffe01bed		https://www.encodeproject.org/files/ENCFF002CGD/@@download/ENCFF002CGD.bed.gz	hg19			archived	low read length, low read depth, mild to moderate bottlenecking	biological replicates with identical biosample	insufficient read depth
584	ENCFF002CGC	bed narrowPeak	optimal idr thresholded peaks	ENCSR000BHX	ChIP-seq	EFO:0001086	A549	immortalized cell line	adult	M	58 year	Homo sapiens	dexamethasone				USF1	ENCAB000AMF	DNA		see document	see document		7/18/11	ENCODE												293522	ENCODE Consortium Analysis Working Group	760778e7892a687cfa34f664e7cbc506		https://www.encodeproject.org/files/ENCFF002CGC/@@download/ENCFF002CGC.bed.gz	hg19			archived	low read length, low read depth, mild to moderate bottlenecking	biological replicates with identical biosample	insufficient read depth
585	ENCFF002CFV	bed narrowPeak	optimal idr thresholded peaks	ENCSR000BPW	ChIP-seq	EFO:0001086	A549	immortalized cell line	adult	M	58 year	Homo sapiens	ethanol				EP300	ENCAB000AJM	DNA		see document	see document		2/29/12	ENCODE												407955	ENCODE Consortium Analysis Working Group	330e1f5f169001ad6f465e7742178af8		https://www.encodeproject.org/files/ENCFF002CFV/@@download/ENCFF002CFV.bed.gz	hg19			archived	low read length	biological replicates with identical biosample
586	ENCFF002CEI	bed narrowPeak	optimal idr thresholded peaks	ENCSR000ATA	ChIP-seq	CL:0002618	endothelial cell of umbilical vein	primary cell	newborn	M, na	na	Homo sapiens					EZH2	ENCAB000AGH	DNA		see document	see document		8/6/12	ENCODE												161478	ENCODE Consortium Analysis Working Group	d7ef354a989c031d01f20c27a2f1f6ae		https://www.encodeproject.org/files/ENCFF002CEI/@@download/ENCFF002CEI.bed.gz	hg19			archived	low read length, low read depth, moderate library complexity, inconsistent platforms, mild to moderate bottlenecking
587	ENCFF001VJC	bed narrowPeak	peaks	ENCSR000ECY	ChIP-seq	EFO:0002791	HeLa-S3	immortalized cell line	adult	F	31 year	Homo sapiens					PRDM1	ENCAB000AKE	DNA		see document	see document		10/29/11	ENCODE												217722	Michael Snyder, Stanford	b7aad5c4ad281863a9f3436fcc691f5a		https://www.encodeproject.org/files/ENCFF001VJC/@@download/ENCFF001VJC.bed.gz	hg19			released	low read length	biological replicates with identical biosample
588	ENCFF002CTA	bed narrowPeak	optimal idr thresholded peaks	ENCSR000ECY	ChIP-seq	EFO:0002791	HeLa-S3	immortalized cell line	adult	F	31 year	Homo sapiens					PRDM1	ENCAB000AKE	DNA		see document	see document		10/29/11	ENCODE												118478	ENCODE Consortium Analysis Working Group	9cadb4570ee602e8e58dadebda65706f		https://www.encodeproject.org/files/ENCFF002CTA/@@download/ENCFF002CTA.bed.gz	hg19			released	low read length	biological replicates with identical biosample
589	ENCFF002CLM	bed narrowPeak	optimal idr thresholded peaks	ENCSR000BQB	ChIP-seq	CL:0002618	endothelial cell of umbilical vein	primary cell	newborn	na	na	Homo sapiens					POLR2A	ENCAB000AOC	DNA		see document	see document		2/29/12	ENCODE												416360	ENCODE Consortium Analysis Working Group	f781dd9a868d691299bcc5c5009c691b		https://www.encodeproject.org/files/ENCFF002CLM/@@download/ENCFF002CLM.bed.gz	hg19			archived	low read length, low read depth, mild to moderate bottlenecking	biological replicates with identical biosample
590	ENCFF001VJQ	bed narrowPeak	peaks	ENCSR000ECJ	ChIP-seq	EFO:0002791	HeLa-S3	immortalized cell line	adult	F	31 year	Homo sapiens					ZKSCAN1	ENCAB000AMP	DNA		see document	see document		5/14/12	ENCODE												608513	Michael Snyder, Stanford	a62517a561fbc2cd33a08b0bb38b8112		https://www.encodeproject.org/files/ENCFF001VJQ/@@download/ENCFF001VJQ.bed.gz	hg19			released	low read length	biological replicates with identical biosample
591	ENCFF002CTO	bed narrowPeak	optimal idr thresholded peaks	ENCSR000ECJ	ChIP-seq	EFO:0002791	HeLa-S3	immortalized cell line	adult	F	31 year	Homo sapiens					ZKSCAN1	ENCAB000AMP	DNA		see document	see document		5/14/12	ENCODE												108760	ENCODE Consortium Analysis Working Group	5599b7953ea928f46244fadce1a07df5		https://www.encodeproject.org/files/ENCFF002CTO/@@download/ENCFF002CTO.bed.gz	hg19			released	low read length	biological replicates with identical biosample
592	ENCFF001VIV	bed narrowPeak	peaks	ENCSR000ECU	ChIP-seq	EFO:0002791	HeLa-S3	immortalized cell line	adult	F	31 year	Homo sapiens					MXI1	ENCAB000AIT	DNA		see document	see document		10/29/11	ENCODE												632299	Michael Snyder, Stanford	3122b2ec01c43e511fa4779f20c22578		https://www.encodeproject.org/files/ENCFF001VIV/@@download/ENCFF001VIV.bed.gz	hg19			released	low read length	biological replicates with identical biosample
593	ENCFF002CST	bed narrowPeak	optimal idr thresholded peaks	ENCSR000ECU	ChIP-seq	EFO:0002791	HeLa-S3	immortalized cell line	adult	F	31 year	Homo sapiens					MXI1	ENCAB000AIT	DNA		see document	see document		10/29/11	ENCODE												310642	ENCODE Consortium Analysis Working Group	01dcdbaede61ced878ea89eabffe613c		https://www.encodeproject.org/files/ENCFF002CST/@@download/ENCFF002CST.bed.gz	hg19			released	low read length	biological replicates with identical biosample
594	ENCFF001UTZ	bed narrowPeak	peaks	ENCSR000DNG	ChIP-seq	EFO:0005909	HGPS cell	immortalized cell line	child	M	8 year	Homo sapiens					CTCF	ENCAB000AXY	DNA		see document	see document		3/17/11	ENCODE				1	1.0							1187643	Vishwanath Iyer, UTA	b206dcb204aba0d956dffd12095ddc12		https://www.encodeproject.org/files/ENCFF001UTZ/@@download/ENCFF001UTZ.bed.gz	hg19			released		missing raw data in replicate, biological replicates with identical biosample, mismatched status
595	ENCFF002DBS	bed narrowPeak	optimal idr thresholded peaks	ENCSR000DNG	ChIP-seq	EFO:0005909	HGPS cell	immortalized cell line	child	M	8 year	Homo sapiens					CTCF	ENCAB000AXY	DNA		see document	see document		3/17/11	ENCODE												976913	ENCODE Consortium Analysis Working Group	99c4c10a30241f9b047cbae8b632c60c		https://www.encodeproject.org/files/ENCFF002DBS/@@download/ENCFF002DBS.bed.gz	hg19			released		missing raw data in replicate, biological replicates with identical biosample, mismatched status
596	ENCFF001VHT	bed narrowPeak	peaks	ENCSR000EDL	ChIP-seq	EFO:0002791	HeLa-S3	immortalized cell line	adult	F	31 year	Homo sapiens					SMARCC2	ENCAB000AEC	DNA		see document	see document		10/29/11	ENCODE												34287	Michael Snyder, Stanford	edf654888f48670a4dffd3d1216cc99b		https://www.encodeproject.org/files/ENCFF001VHT/@@download/ENCFF001VHT.bed.gz	hg19			released		biological replicates with identical biosample	insufficient read length
597	ENCFF002CRU	bed narrowPeak	optimal idr thresholded peaks	ENCSR000EDL	ChIP-seq	EFO:0002791	HeLa-S3	immortalized cell line	adult	F	31 year	Homo sapiens					SMARCC2	ENCAB000AEC	DNA		see document	see document		10/29/11	ENCODE												67877	ENCODE Consortium Analysis Working Group	432720a3a0a34aa53a659fba38833fbe		https://www.encodeproject.org/files/ENCFF002CRU/@@download/ENCFF002CRU.bed.gz	hg19			released		biological replicates with identical biosample	insufficient read length
598	ENCFF001VQT	bed narrowPeak	peaks	ENCSR000EXR	ChIP-seq	CL:0000765	erythroblast	primary cell	fetal	na	16-19 week	Homo sapiens					GATA1	ENCAB000AGS	DNA		see document	see document		10/29/11	ENCODE												74994	Peggy Farnham, USC	80aa4c442db12930754d848196aa35e7		https://www.encodeproject.org/files/ENCFF001VQT/@@download/ENCFF001VQT.bed.gz	hg19			archived	low read length, low read depth, moderate library complexity, mild to moderate bottlenecking	biological replicates with identical biosample
599	ENCFF002CZX	bed narrowPeak	optimal idr thresholded peaks	ENCSR000EXR	ChIP-seq	CL:0000765	erythroblast	primary cell	fetal	na	16-19 week	Homo sapiens					GATA1	ENCAB000AGS	DNA		see document	see document		10/29/11	ENCODE												59044	ENCODE Consortium Analysis Working Group	77c725f5d93f6ab088d6e5f4df5be40c		https://www.encodeproject.org/files/ENCFF002CZX/@@download/ENCFF002CZX.bed.gz	hg19			archived	low read length, low read depth, moderate library complexity, mild to moderate bottlenecking	biological replicates with identical biosample
600	ENCFF001VEM	bed narrowPeak	peaks	ENCSR000EYV	ChIP-seq	EFO:0002784	GM12878	immortalized cell line	adult	F	na	Homo sapiens					JUND	ENCAB000AID	DNA		see document	see document		10/29/11	ENCODE												24502	Sherman Weissman, Yale	fcccd0ed536c0c17929a02785f58bb49		https://www.encodeproject.org/files/ENCFF001VEM/@@download/ENCFF001VEM.bed.gz	hg19			released		biological replicates with identical biosample	insufficient read length
601	ENCFF002COV	bed narrowPeak	optimal idr thresholded peaks	ENCSR000EYV	ChIP-seq	EFO:0002784	GM12878	immortalized cell line	adult	F	na	Homo sapiens					JUND	ENCAB000AID	DNA		see document	see document		10/29/11	ENCODE												54938	ENCODE Consortium Analysis Working Group	1624be090891349e91ac01a901993f79		https://www.encodeproject.org/files/ENCFF002COV/@@download/ENCFF002COV.bed.gz	hg19			released		biological replicates with identical biosample	insufficient read length
602	ENCFF001USZ	bed narrowPeak	peaks	ENCSR000DLU	ChIP-seq	CL:0002618	endothelial cell of umbilical vein	primary cell	newborn	na	na	Homo sapiens					MYC	ENCAB000AET	DNA		see document	see document		3/17/11	ENCODE												954217	Vishwanath Iyer, UTA	7d4ce26014fe47628cf45bf77bb5c3b2		https://www.encodeproject.org/files/ENCFF001USZ/@@download/ENCFF001USZ.bed.gz	hg19			released	low read length, mild to moderate bottlenecking		insufficient read depth
603	ENCFF002DAZ	bed narrowPeak	optimal idr thresholded peaks	ENCSR000DLU	ChIP-seq	CL:0002618	endothelial cell of umbilical vein	primary cell	newborn	na	na	Homo sapiens					MYC	ENCAB000AET	DNA		see document	see document		3/17/11	ENCODE												98320	ENCODE Consortium Analysis Working Group	ed57885cdc2e621df9fe2934c4f4bd93		https://www.encodeproject.org/files/ENCFF002DAZ/@@download/ENCFF002DAZ.bed.gz	hg19			released	low read length, mild to moderate bottlenecking		insufficient read depth
604	ENCFF001UST	bed narrowPeak	peaks	ENCSR000DLJ	ChIP-seq	EFO:0003042	H1-hESC	stem cell	embryonic	M	na	Homo sapiens					POLR2A	ENCAB000AOC	DNA		see document	see document		3/17/11	ENCODE												2600843	Vishwanath Iyer, UTA	9574fdb9b41b1a550abb70dc98e89964		https://www.encodeproject.org/files/ENCFF001UST/@@download/ENCFF001UST.bed.gz	hg19			released	low read length, low read depth	mismatched file status
605	ENCFF002DAS	bed narrowPeak	optimal idr thresholded peaks	ENCSR000DLJ	ChIP-seq	EFO:0003042	H1-hESC	stem cell	embryonic	M	na	Homo sapiens					POLR2A	ENCAB000AOC	DNA		see document	see document		3/17/11	ENCODE												285136	ENCODE Consortium Analysis Working Group	2aad5d993c8515e169cb23f95352a1f0		https://www.encodeproject.org/files/ENCFF002DAS/@@download/ENCFF002DAS.bed.gz	hg19			released	low read length, low read depth	mismatched file status
606	ENCFF873SWW	bed narrowPeak	peaks	ENCSR311DQO	ChIP-seq	EFO:0007070	ACC112	immortalized cell line	adult	M	70 year	Homo sapiens					H2AFZ	ENCAB000ASY	DNA		see document	see document		1/10/17	ENCODE				1							ENCFF783FXQ, ENCFF960KMH	2876904	ENCODE Processing Pipeline	d35d1e7a81df08a3c07df1756565fe1e		https://www.encodeproject.org/files/ENCFF873SWW/@@download/ENCFF873SWW.bed.gz	hg19			released	low read length, antibody characterized with exemption	experiment not submitted to GEO	unreplicated experiment
607	ENCFF320HFH	bed narrowPeak	stable peaks	ENCSR311DQO	ChIP-seq	EFO:0007070	ACC112	immortalized cell line	adult	M	70 year	Homo sapiens					H2AFZ	ENCAB000ASY	DNA		see document	see document		1/10/17	ENCODE				1							ENCFF873SWW	1745224	ENCODE Processing Pipeline	488ec91f77bc1adfd4984f1b67e414a5		https://www.encodeproject.org/files/ENCFF320HFH/@@download/ENCFF320HFH.bed.gz	hg19			released	low read length, antibody characterized with exemption	experiment not submitted to GEO	unreplicated experiment
608	ENCFF659QBM	bed narrowPeak	peaks	ENCSR897FOZ	ChIP-seq	EFO:0007070	ACC112	immortalized cell line	adult	M	70 year	Homo sapiens					H3K36me3	ENCAB000ADU, ENCAB000AQF	DNA		see document	see document		11/4/16	ENCODE				1							ENCFF198OXP, ENCFF212GAJ, ENCFF960KMH	2885415	ENCODE Processing Pipeline	e83836c53340cd4d90ba32462cb9da6e		https://www.encodeproject.org/files/ENCFF659QBM/@@download/ENCFF659QBM.bed.gz	hg19			released	mixed read lengths, low read length, moderate library complexity, mild to moderate bottlenecking, antibody characterized with exemption		insufficient read depth
609	ENCFF710ISA	bed narrowPeak	peaks	ENCSR897FOZ	ChIP-seq	EFO:0007070	ACC112	immortalized cell line	adult	M	70 year	Homo sapiens					H3K36me3	ENCAB000ADU, ENCAB000AQF	DNA		see document	see document		11/4/16	ENCODE				1, 2							ENCFF198OXP, ENCFF212GAJ, ENCFF927DUF, ENCFF960KMH	4095084	ENCODE Processing Pipeline	cdb98402d0b426d188b6c5b2a4275628		https://www.encodeproject.org/files/ENCFF710ISA/@@download/ENCFF710ISA.bed.gz	hg19			released	mixed read lengths, low read length, moderate library complexity, mild to moderate bottlenecking, antibody characterized with exemption		insufficient read depth
610	ENCFF545HFS	bed narrowPeak	peaks	ENCSR897FOZ	ChIP-seq	EFO:0007070	ACC112	immortalized cell line	adult	M	70 year	Homo sapiens					H3K36me3	ENCAB000ADU, ENCAB000AQF	DNA		see document	see document		11/4/16	ENCODE				2							ENCFF198OXP, ENCFF927DUF, ENCFF960KMH	3624464	ENCODE Processing Pipeline	66a578a8d2161dc0af273a6979e6df14		https://www.encodeproject.org/files/ENCFF545HFS/@@download/ENCFF545HFS.bed.gz	hg19			released	mixed read lengths, low read length, moderate library complexity, mild to moderate bottlenecking, antibody characterized with exemption		insufficient read depth
611	ENCFF172PLH	bed narrowPeak	replicated peaks	ENCSR897FOZ	ChIP-seq	EFO:0007070	ACC112	immortalized cell line	adult	M	70 year	Homo sapiens					H3K36me3	ENCAB000ADU, ENCAB000AQF	DNA		see document	see document		11/4/16	ENCODE				1, 2							ENCFF545HFS, ENCFF659QBM, ENCFF710ISA	2696300	ENCODE Processing Pipeline	935a5f2e5cfc6ae96d0322aa745cc4cb		https://www.encodeproject.org/files/ENCFF172PLH/@@download/ENCFF172PLH.bed.gz	hg19			released	mixed read lengths, low read length, moderate library complexity, mild to moderate bottlenecking, antibody characterized with exemption		insufficient read depth
612	ENCFF904RQS	bed narrowPeak	peaks	ENCSR124VOE	ChIP-seq	CL:0002319	neural cell	in vitro differentiated cells	embryonic	M	na	Homo sapiens					H3K27ac	ENCAB000AQN	DNA		see document	see document		7/11/14	ENCODE				2							ENCFF281ULU, ENCFF442VQD, ENCFF811QNM	1173223	ENCODE Processing Pipeline	be80164431f4def0ca0f6056a35ddfd0		https://www.encodeproject.org/files/ENCFF904RQS/@@download/ENCFF904RQS.bed.gz	hg19			released	low read length, moderate library complexity, mild to moderate bottlenecking	missing unfiltered alignments
613	ENCFF938RME	bed narrowPeak	peaks	ENCSR124VOE	ChIP-seq	CL:0002319	neural cell	in vitro differentiated cells	embryonic	M	na	Homo sapiens					H3K27ac	ENCAB000AQN	DNA		see document	see document		7/11/14	ENCODE				1, 2							ENCFF281ULU, ENCFF442VQD, ENCFF627PAM, ENCFF811QNM	1408252	ENCODE Processing Pipeline	f9d50a749221d32f2d8d89e433680d57		https://www.encodeproject.org/files/ENCFF938RME/@@download/ENCFF938RME.bed.gz	hg19			released	low read length, moderate library complexity, mild to moderate bottlenecking	missing unfiltered alignments
614	ENCFF420XFR	bed narrowPeak	peaks	ENCSR124VOE	ChIP-seq	CL:0002319	neural cell	in vitro differentiated cells	embryonic	M	na	Homo sapiens					H3K27ac	ENCAB000AQN	DNA		see document	see document		7/11/14	ENCODE				1							ENCFF281ULU, ENCFF442VQD, ENCFF627PAM	1454288	ENCODE Processing Pipeline	11536bc674466136e392a6ed6084dc37		https://www.encodeproject.org/files/ENCFF420XFR/@@download/ENCFF420XFR.bed.gz	hg19			released	low read length, moderate library complexity, mild to moderate bottlenecking	missing unfiltered alignments
615	ENCFF776QCE	bed narrowPeak	replicated peaks	ENCSR124VOE	ChIP-seq	CL:0002319	neural cell	in vitro differentiated cells	embryonic	M	na	Homo sapiens					H3K27ac	ENCAB000AQN	DNA		see document	see document		7/11/14	ENCODE				1, 2							ENCFF420XFR, ENCFF904RQS, ENCFF938RME	1290420	ENCODE Processing Pipeline	8edc71d1965c3ca18982c47273b4ff82		https://www.encodeproject.org/files/ENCFF776QCE/@@download/ENCFF776QCE.bed.gz	hg19			released	low read length, moderate library complexity, mild to moderate bottlenecking	missing unfiltered alignments
616	ENCFF784YQD	bed narrowPeak	peaks	ENCSR531QHM	ChIP-seq	CL:0002319	neural cell	in vitro differentiated cells	embryonic	M	na	Homo sapiens					H3K9ac	ENCAB000ANK	DNA					10/25/16	ENCODE				1							ENCFF201ZUR, ENCFF281ULU, ENCFF442VQD	1043829	ENCODE Processing Pipeline	0b50da744fe22a11a6893ca016847663		https://www.encodeproject.org/files/ENCFF784YQD/@@download/ENCFF784YQD.bed.gz	hg19			released	mixed read lengths, low read length, mild to moderate bottlenecking
617	ENCFF208OZH	bed narrowPeak	peaks	ENCSR531QHM	ChIP-seq	CL:0002319	neural cell	in vitro differentiated cells	embryonic	M	na	Homo sapiens					H3K9ac	ENCAB000ANK	DNA					10/25/16	ENCODE				2							ENCFF281ULU, ENCFF442VQD, ENCFF683XFR	1148974	ENCODE Processing Pipeline	ecf0228eb538e3d51c99f02d613ed1fd		https://www.encodeproject.org/files/ENCFF208OZH/@@download/ENCFF208OZH.bed.gz	hg19			released	mixed read lengths, low read length, mild to moderate bottlenecking
618	ENCFF294IRR	bed narrowPeak	peaks	ENCSR531QHM	ChIP-seq	CL:0002319	neural cell	in vitro differentiated cells	embryonic	M	na	Homo sapiens					H3K9ac	ENCAB000ANK	DNA					10/25/16	ENCODE				1, 2							ENCFF201ZUR, ENCFF281ULU, ENCFF442VQD, ENCFF683XFR	1218114	ENCODE Processing Pipeline	42debe3361b63f3f6dc5bf8619c24ad3		https://www.encodeproject.org/files/ENCFF294IRR/@@download/ENCFF294IRR.bed.gz	hg19			released	mixed read lengths, low read length, mild to moderate bottlenecking
619	ENCFF976VEQ	bed narrowPeak	replicated peaks	ENCSR531QHM	ChIP-seq	CL:0002319	neural cell	in vitro differentiated cells	embryonic	M	na	Homo sapiens					H3K9ac	ENCAB000ANK	DNA					10/25/16	ENCODE				1, 2							ENCFF208OZH, ENCFF294IRR, ENCFF784YQD	1032388	ENCODE Processing Pipeline	5cd0e0918e44f6811ea371b9fe54a04f		https://www.encodeproject.org/files/ENCFF976VEQ/@@download/ENCFF976VEQ.bed.gz	hg19			released	mixed read lengths, low read length, mild to moderate bottlenecking
620	ENCFF557TIS	bed narrowPeak	peaks	ENCSR566GSO	ChIP-seq	EFO:0007112	Loucy	immortalized cell line	adult	F	38 year	Homo sapiens					H3K27ac	ENCAB000APE, ENCAB000AQN	DNA		see document	see document		9/4/14	ENCODE				1, 2							ENCFF536UCA, ENCFF552AOU, ENCFF786NKX, ENCFF938OPX	2460916	ENCODE Processing Pipeline	367bd146f9df998da8f6b294ae651a14		https://www.encodeproject.org/files/ENCFF557TIS/@@download/ENCFF557TIS.bed.gz	hg19			released		missing unfiltered alignments, mismatched status	antibody not characterized to standard
621	ENCFF726HGD	bed narrowPeak	peaks	ENCSR566GSO	ChIP-seq	EFO:0007112	Loucy	immortalized cell line	adult	F	38 year	Homo sapiens					H3K27ac	ENCAB000APE, ENCAB000AQN	DNA		see document	see document		9/4/14	ENCODE				1							ENCFF536UCA, ENCFF552AOU, ENCFF938OPX	1759814	ENCODE Processing Pipeline	8da8f9fa716f15e136782fde59fb5bd6		https://www.encodeproject.org/files/ENCFF726HGD/@@download/ENCFF726HGD.bed.gz	hg19			released		missing unfiltered alignments, mismatched status	antibody not characterized to standard
622	ENCFF196BOT	bed narrowPeak	replicated peaks	ENCSR566GSO	ChIP-seq	EFO:0007112	Loucy	immortalized cell line	adult	F	38 year	Homo sapiens					H3K27ac	ENCAB000APE, ENCAB000AQN	DNA		see document	see document		9/4/14	ENCODE				1, 2							ENCFF154AZH, ENCFF557TIS, ENCFF726HGD	2143401	ENCODE Processing Pipeline	df4516d1dfc01b5ce350d1574f7c8124		https://www.encodeproject.org/files/ENCFF196BOT/@@download/ENCFF196BOT.bed.gz	hg19			released		missing unfiltered alignments, mismatched status	antibody not characterized to standard
623	ENCFF154AZH	bed narrowPeak	peaks	ENCSR566GSO	ChIP-seq	EFO:0007112	Loucy	immortalized cell line	adult	F	38 year	Homo sapiens					H3K27ac	ENCAB000APE, ENCAB000AQN	DNA		see document	see document		9/4/14	ENCODE				2							ENCFF552AOU, ENCFF786NKX, ENCFF938OPX	3018097	ENCODE Processing Pipeline	adc3b76e16a2e9bc2457ae6ad6513bf4		https://www.encodeproject.org/files/ENCFF154AZH/@@download/ENCFF154AZH.bed.gz	hg19			released		missing unfiltered alignments, mismatched status	antibody not characterized to standard
624	ENCFF089WWV	bed narrowPeak	peaks	ENCSR884QDT	ChIP-seq	EFO:0007112	Loucy	immortalized cell line	adult	F	38 year	Homo sapiens					H3K9me3	ENCAB000APU, ENCAB000APY	DNA		see document	see document		9/4/14	ENCODE				2							ENCFF361WHS, ENCFF552AOU, ENCFF938OPX	2567399	ENCODE Processing Pipeline	d1535c3632a959402114aba2489fb89c		https://www.encodeproject.org/files/ENCFF089WWV/@@download/ENCFF089WWV.bed.gz	hg19			released	low read length, mild to moderate bottlenecking, antibody characterized with exemption	missing unfiltered alignments	insufficient read depth
625	ENCFF785BQN	bed narrowPeak	peaks	ENCSR884QDT	ChIP-seq	EFO:0007112	Loucy	immortalized cell line	adult	F	38 year	Homo sapiens					H3K9me3	ENCAB000APU, ENCAB000APY	DNA		see document	see document		9/4/14	ENCODE				1, 2							ENCFF361WHS, ENCFF484DEO, ENCFF552AOU, ENCFF938OPX	2964957	ENCODE Processing Pipeline	4949843783933c9a6e6645a3d6c3d6ee		https://www.encodeproject.org/files/ENCFF785BQN/@@download/ENCFF785BQN.bed.gz	hg19			released	low read length, mild to moderate bottlenecking, antibody characterized with exemption	missing unfiltered alignments	insufficient read depth
626	ENCFF703EJD	bed narrowPeak	peaks	ENCSR884QDT	ChIP-seq	EFO:0007112	Loucy	immortalized cell line	adult	F	38 year	Homo sapiens					H3K9me3	ENCAB000APU, ENCAB000APY	DNA		see document	see document		9/4/14	ENCODE				1							ENCFF484DEO, ENCFF552AOU, ENCFF938OPX	1286046	ENCODE Processing Pipeline	59f27fbfbbbe4271281d2d01fe2c7bf7		https://www.encodeproject.org/files/ENCFF703EJD/@@download/ENCFF703EJD.bed.gz	hg19			released	low read length, mild to moderate bottlenecking, antibody characterized with exemption	missing unfiltered alignments	insufficient read depth
627	ENCFF992OYX	bed narrowPeak	replicated peaks	ENCSR884QDT	ChIP-seq	EFO:0007112	Loucy	immortalized cell line	adult	F	38 year	Homo sapiens					H3K9me3	ENCAB000APU, ENCAB000APY	DNA		see document	see document		9/4/14	ENCODE				1, 2							ENCFF089WWV, ENCFF703EJD, ENCFF785BQN	810178	ENCODE Processing Pipeline	3b55c433751fad7ed4308cc3700bb04b		https://www.encodeproject.org/files/ENCFF992OYX/@@download/ENCFF992OYX.bed.gz	hg19			released	low read length, mild to moderate bottlenecking, antibody characterized with exemption	missing unfiltered alignments	insufficient read depth
628	ENCFF346QTP	bed narrowPeak	peaks	ENCSR691BNO	ChIP-seq	NTR:0003830	mid-neurogenesis radial glial cells	in vitro differentiated cells	embryonic	F	5 day	Homo sapiens					H3K9me3	ENCAB000APY, ENCAB778TBN	DNA					5/20/16	ENCODE				2							ENCFF070SWI, ENCFF164YRT, ENCFF807BEN	1179942	ENCODE Processing Pipeline	131901fb80c4f2dcc1273f2608c8a688		https://www.encodeproject.org/files/ENCFF346QTP/@@download/ENCFF346QTP.bed.gz	hg19			released	low read length, moderate library complexity, mild to moderate bottlenecking	out of date analysis, NTR biosample	uncharacterized antibody, insufficient read depth
629	ENCFF757GZB	bed narrowPeak	peaks	ENCSR691BNO	ChIP-seq	NTR:0003830	mid-neurogenesis radial glial cells	in vitro differentiated cells	embryonic	F	5 day	Homo sapiens					H3K9me3	ENCAB000APY, ENCAB778TBN	DNA					5/20/16	ENCODE				1							ENCFF070SWI, ENCFF164YRT, ENCFF837XKI	585672	ENCODE Processing Pipeline	7bf2da82787a87a3eb8fc12e8feda571		https://www.encodeproject.org/files/ENCFF757GZB/@@download/ENCFF757GZB.bed.gz	hg19			released	low read length, moderate library complexity, mild to moderate bottlenecking	out of date analysis, NTR biosample	uncharacterized antibody, insufficient read depth
630	ENCFF777PWG	bed narrowPeak	peaks	ENCSR691BNO	ChIP-seq	NTR:0003830	mid-neurogenesis radial glial cells	in vitro differentiated cells	embryonic	F	5 day	Homo sapiens					H3K9me3	ENCAB000APY, ENCAB778TBN	DNA					5/20/16	ENCODE				1, 2							ENCFF070SWI, ENCFF164YRT, ENCFF807BEN, ENCFF837XKI	552653	ENCODE Processing Pipeline	179e0b61f961a04ec22632c46bf47c0d		https://www.encodeproject.org/files/ENCFF777PWG/@@download/ENCFF777PWG.bed.gz	hg19			released	low read length, moderate library complexity, mild to moderate bottlenecking	out of date analysis, NTR biosample	uncharacterized antibody, insufficient read depth
631	ENCFF024YBM	bed narrowPeak	replicated peaks	ENCSR691BNO	ChIP-seq	NTR:0003830	mid-neurogenesis radial glial cells	in vitro differentiated cells	embryonic	F	5 day	Homo sapiens					H3K9me3	ENCAB000APY, ENCAB778TBN	DNA					5/20/16	ENCODE				1, 2							ENCFF346QTP, ENCFF757GZB, ENCFF777PWG	58035	ENCODE Processing Pipeline	fc694b49a078b4653b4b52419d703786		https://www.encodeproject.org/files/ENCFF024YBM/@@download/ENCFF024YBM.bed.gz	hg19			released	low read length, moderate library complexity, mild to moderate bottlenecking	out of date analysis, NTR biosample	uncharacterized antibody, insufficient read depth
632	ENCFF326VMV	bed narrowPeak	peaks	ENCSR515PKY	ChIP-seq	CL:0000192	smooth muscle cell	in vitro differentiated cells	embryonic	F	5 day	Homo sapiens					H3K4me3	ENCAB582RSV	DNA					5/23/16	ENCODE				1							ENCFF346LNS, ENCFF696UZI, ENCFF971VRD	1164515	ENCODE Processing Pipeline	b42acaada2c65b47ae756f235a98e0f5		https://www.encodeproject.org/files/ENCFF326VMV/@@download/ENCFF326VMV.bed.gz	hg19			released	mild to moderate bottlenecking
633	ENCFF883WUZ	bed narrowPeak	peaks	ENCSR515PKY	ChIP-seq	CL:0000192	smooth muscle cell	in vitro differentiated cells	embryonic	F	5 day	Homo sapiens					H3K4me3	ENCAB582RSV	DNA					5/23/16	ENCODE				2							ENCFF346LNS, ENCFF696UZI, ENCFF779NPB	692711	ENCODE Processing Pipeline	8e8231166a647d329695144c4691f05f		https://www.encodeproject.org/files/ENCFF883WUZ/@@download/ENCFF883WUZ.bed.gz	hg19			released	mild to moderate bottlenecking
634	ENCFF391AVR	bed narrowPeak	peaks	ENCSR515PKY	ChIP-seq	CL:0000192	smooth muscle cell	in vitro differentiated cells	embryonic	F	5 day	Homo sapiens					H3K4me3	ENCAB582RSV	DNA					5/23/16	ENCODE				1, 2							ENCFF346LNS, ENCFF696UZI, ENCFF779NPB, ENCFF971VRD	998720	ENCODE Processing Pipeline	ce9743186998e049419fe53ce72649d6		https://www.encodeproject.org/files/ENCFF391AVR/@@download/ENCFF391AVR.bed.gz	hg19			released	mild to moderate bottlenecking
635	ENCFF235XSR	bed narrowPeak	replicated peaks	ENCSR515PKY	ChIP-seq	CL:0000192	smooth muscle cell	in vitro differentiated cells	embryonic	F	5 day	Homo sapiens					H3K4me3	ENCAB582RSV	DNA					5/23/16	ENCODE				1, 2							ENCFF326VMV, ENCFF391AVR, ENCFF883WUZ	919194	ENCODE Processing Pipeline	341ebb6c5d38a02fa7e9afba5b601f6d		https://www.encodeproject.org/files/ENCFF235XSR/@@download/ENCFF235XSR.bed.gz	hg19			released	mild to moderate bottlenecking
636	ENCFF561PER	bed narrowPeak	peaks	ENCSR651JDA	ChIP-seq	CL:0000192	smooth muscle cell	in vitro differentiated cells	embryonic	F	5 day	Homo sapiens					H3K36me3	ENCAB000ADU	DNA					5/23/16	ENCODE				1							ENCFF217BCG, ENCFF346LNS, ENCFF696UZI	864700	ENCODE Processing Pipeline	2a019e0e5a81f379f0c89d45bbedc8bd		https://www.encodeproject.org/files/ENCFF561PER/@@download/ENCFF561PER.bed.gz	hg19			released			insufficient read depth
637	ENCFF094LOO	bed narrowPeak	peaks	ENCSR651JDA	ChIP-seq	CL:0000192	smooth muscle cell	in vitro differentiated cells	embryonic	F	5 day	Homo sapiens					H3K36me3	ENCAB000ADU	DNA					5/23/16	ENCODE				2							ENCFF346LNS, ENCFF696UZI, ENCFF813KXY	2968141	ENCODE Processing Pipeline	3c15aaf71f88d0439357768f14b7e0b6		https://www.encodeproject.org/files/ENCFF094LOO/@@download/ENCFF094LOO.bed.gz	hg19			released			insufficient read depth
638	ENCFF595JEX	bed narrowPeak	peaks	ENCSR651JDA	ChIP-seq	CL:0000192	smooth muscle cell	in vitro differentiated cells	embryonic	F	5 day	Homo sapiens					H3K36me3	ENCAB000ADU	DNA					5/23/16	ENCODE				1, 2							ENCFF217BCG, ENCFF346LNS, ENCFF696UZI, ENCFF813KXY	3660595	ENCODE Processing Pipeline	b8e02a7d1af4564feca776f89e53dd61		https://www.encodeproject.org/files/ENCFF595JEX/@@download/ENCFF595JEX.bed.gz	hg19			released			insufficient read depth
639	ENCFF707MKM	bed narrowPeak	replicated peaks	ENCSR651JDA	ChIP-seq	CL:0000192	smooth muscle cell	in vitro differentiated cells	embryonic	F	5 day	Homo sapiens					H3K36me3	ENCAB000ADU	DNA					5/23/16	ENCODE				1, 2							ENCFF094LOO, ENCFF561PER, ENCFF595JEX	1149298	ENCODE Processing Pipeline	a84f2530e6da620d4afb50cbe4e4a178		https://www.encodeproject.org/files/ENCFF707MKM/@@download/ENCFF707MKM.bed.gz	hg19			released			insufficient read depth
640	ENCFF659PCD	bed narrowPeak	peaks	ENCSR596NOF	ChIP-seq	CL:0000515	skeletal muscle myoblast	primary cell	adult	M	22 year	Homo sapiens					H3K4me3	ENCAB582RSV	DNA					3/22/16	ENCODE				1							ENCFF003XTF, ENCFF208RCO, ENCFF280HQO	752308	ENCODE Processing Pipeline	0ab5fbd66da2d08e56858e562581e1a4		https://www.encodeproject.org/files/ENCFF659PCD/@@download/ENCFF659PCD.bed.gz	hg19			released	mixed read lengths, mixed run types, low read length, mild to moderate bottlenecking, inconsistent platforms	experiment not submitted to GEO
641	ENCFF336AOR	bed narrowPeak	peaks	ENCSR596NOF	ChIP-seq	CL:0000515	skeletal muscle myoblast	primary cell	adult	M	22 year	Homo sapiens					H3K4me3	ENCAB582RSV	DNA					3/22/16	ENCODE				2							ENCFF003XTF, ENCFF208RCO, ENCFF290WZR	631028	ENCODE Processing Pipeline	8ee06b51b7d5e348da3b45c3a222d14b		https://www.encodeproject.org/files/ENCFF336AOR/@@download/ENCFF336AOR.bed.gz	hg19			released	mixed read lengths, mixed run types, low read length, mild to moderate bottlenecking, inconsistent platforms	experiment not submitted to GEO
642	ENCFF167VSX	bed narrowPeak	peaks	ENCSR596NOF	ChIP-seq	CL:0000515	skeletal muscle myoblast	primary cell	adult	M	22 year	Homo sapiens					H3K4me3	ENCAB582RSV	DNA					3/22/16	ENCODE				1, 2							ENCFF003XTF, ENCFF208RCO, ENCFF280HQO, ENCFF290WZR	634231	ENCODE Processing Pipeline	b7eab60e4fd2c908e52baa0303c28e8e		https://www.encodeproject.org/files/ENCFF167VSX/@@download/ENCFF167VSX.bed.gz	hg19			released	mixed read lengths, mixed run types, low read length, mild to moderate bottlenecking, inconsistent platforms	experiment not submitted to GEO
643	ENCFF582IYE	bed narrowPeak	replicated peaks	ENCSR596NOF	ChIP-seq	CL:0000515	skeletal muscle myoblast	primary cell	adult	M	22 year	Homo sapiens					H3K4me3	ENCAB582RSV	DNA					3/22/16	ENCODE				1, 2							ENCFF167VSX, ENCFF336AOR, ENCFF659PCD	783570	ENCODE Processing Pipeline	07014fe878450fea645239d72d6e96c8		https://www.encodeproject.org/files/ENCFF582IYE/@@download/ENCFF582IYE.bed.gz	hg19			released	mixed read lengths, mixed run types, low read length, mild to moderate bottlenecking, inconsistent platforms	experiment not submitted to GEO
644	ENCFF271FCG	bed narrowPeak	peaks	ENCSR816JBG	ChIP-seq	CL:0002319	neural cell	in vitro differentiated cells	embryonic	M	na	Homo sapiens					H2AFZ	ENCAB000ASY, ENCAB000BKS	DNA		see document	see document		7/11/14	ENCODE				2							ENCFF281ULU, ENCFF426NTX, ENCFF442VQD	1053586	ENCODE Processing Pipeline	8f4184a52f76bfac7f08805d711aa84c		https://www.encodeproject.org/files/ENCFF271FCG/@@download/ENCFF271FCG.bed.gz	hg19			released	low read length, low read depth, moderate library complexity, mild to moderate bottlenecking, antibody characterized with exemption	missing unfiltered alignments
645	ENCFF335RCD	bed narrowPeak	peaks	ENCSR816JBG	ChIP-seq	CL:0002319	neural cell	in vitro differentiated cells	embryonic	M	na	Homo sapiens					H2AFZ	ENCAB000ASY, ENCAB000BKS	DNA		see document	see document		7/11/14	ENCODE				1							ENCFF065KRW, ENCFF281ULU, ENCFF442VQD	1713237	ENCODE Processing Pipeline	3bf64d2d75b7b3c6c55e3c6268095b6e		https://www.encodeproject.org/files/ENCFF335RCD/@@download/ENCFF335RCD.bed.gz	hg19			released	low read length, low read depth, moderate library complexity, mild to moderate bottlenecking, antibody characterized with exemption	missing unfiltered alignments
646	ENCFF217USA	bed narrowPeak	peaks	ENCSR816JBG	ChIP-seq	CL:0002319	neural cell	in vitro differentiated cells	embryonic	M	na	Homo sapiens					H2AFZ	ENCAB000ASY, ENCAB000BKS	DNA		see document	see document		7/11/14	ENCODE				1, 2							ENCFF065KRW, ENCFF281ULU, ENCFF426NTX, ENCFF442VQD	1125912	ENCODE Processing Pipeline	7836dc6bdb85c3ee7ebfbafd1fc4b523		https://www.encodeproject.org/files/ENCFF217USA/@@download/ENCFF217USA.bed.gz	hg19			released	low read length, low read depth, moderate library complexity, mild to moderate bottlenecking, antibody characterized with exemption	missing unfiltered alignments
647	ENCFF644DRD	bed narrowPeak	replicated peaks	ENCSR816JBG	ChIP-seq	CL:0002319	neural cell	in vitro differentiated cells	embryonic	M	na	Homo sapiens					H2AFZ	ENCAB000ASY, ENCAB000BKS	DNA		see document	see document		7/11/14	ENCODE				1, 2							ENCFF217USA, ENCFF271FCG, ENCFF335RCD	660159	ENCODE Processing Pipeline	344d741d4d1544f85b8e85cb687738f4		https://www.encodeproject.org/files/ENCFF644DRD/@@download/ENCFF644DRD.bed.gz	hg19			released	low read length, low read depth, moderate library complexity, mild to moderate bottlenecking, antibody characterized with exemption	missing unfiltered alignments
648	ENCFF197JWK	bed narrowPeak	peaks	ENCSR705SZP	ChIP-seq	EFO:0002847	PC-9	immortalized cell line	unknown	na	na	Homo sapiens					H3K79me2	ENCAB913CFY	DNA					1/13/17	ENCODE				1							ENCFF521ZZZ, ENCFF567WDW, ENCFF596JAM	2507870	ENCODE Processing Pipeline	d6bc24265b0de704b135f42c4c577634		https://www.encodeproject.org/files/ENCFF197JWK/@@download/ENCFF197JWK.bed.gz	hg19			released	mixed run types		insufficient read depth
649	ENCFF120HJP	bed narrowPeak	peaks	ENCSR705SZP	ChIP-seq	EFO:0002847	PC-9	immortalized cell line	unknown	na	na	Homo sapiens					H3K79me2	ENCAB913CFY	DNA					1/13/17	ENCODE				2							ENCFF478MQP, ENCFF521ZZZ, ENCFF567WDW	1923772	ENCODE Processing Pipeline	fa53d09128f0047a17ba64f03aec260e		https://www.encodeproject.org/files/ENCFF120HJP/@@download/ENCFF120HJP.bed.gz	hg19			released	mixed run types		insufficient read depth
650	ENCFF726YQX	bed narrowPeak	peaks	ENCSR705SZP	ChIP-seq	EFO:0002847	PC-9	immortalized cell line	unknown	na	na	Homo sapiens					H3K79me2	ENCAB913CFY	DNA					1/13/17	ENCODE				1, 2							ENCFF478MQP, ENCFF521ZZZ, ENCFF567WDW, ENCFF596JAM	2251940	ENCODE Processing Pipeline	e5e5907b9aa87ee07db640c6f4fe999a		https://www.encodeproject.org/files/ENCFF726YQX/@@download/ENCFF726YQX.bed.gz	hg19			released	mixed run types		insufficient read depth
651	ENCFF270LRE	bed narrowPeak	replicated peaks	ENCSR705SZP	ChIP-seq	EFO:0002847	PC-9	immortalized cell line	unknown	na	na	Homo sapiens					H3K79me2	ENCAB913CFY	DNA					1/13/17	ENCODE				1, 2							ENCFF120HJP, ENCFF197JWK, ENCFF726YQX	1705130	ENCODE Processing Pipeline	b6e477b9ce63d75b62bcd65899ff0278		https://www.encodeproject.org/files/ENCFF270LRE/@@download/ENCFF270LRE.bed.gz	hg19			released	mixed run types		insufficient read depth
652	ENCFF794REZ	bed narrowPeak	peaks	ENCSR516KSY	ChIP-seq	EFO:0003045	H9	stem cell	embryonic	F	5 day	Homo sapiens					H3K9me3	ENCAB778TBN, ENCAB000APY	DNA					5/20/16	ENCODE				1							ENCFF045QEO, ENCFF694KXV, ENCFF839VJL	2961013	ENCODE Processing Pipeline	51fef0fd360de068f66691f40ffa3970		https://www.encodeproject.org/files/ENCFF794REZ/@@download/ENCFF794REZ.bed.gz	hg19			released	mixed read lengths, low read length, low read depth		uncharacterized antibody, insufficient read depth
653	ENCFF124YWT	bed narrowPeak	peaks	ENCSR516KSY	ChIP-seq	EFO:0003045	H9	stem cell	embryonic	F	5 day	Homo sapiens					H3K9me3	ENCAB778TBN, ENCAB000APY	DNA					5/20/16	ENCODE				1, 2							ENCFF045QEO, ENCFF694KXV, ENCFF781RSP, ENCFF839VJL	2584673	ENCODE Processing Pipeline	7c2d93b5f2fe29b6784b583709b7eed8		https://www.encodeproject.org/files/ENCFF124YWT/@@download/ENCFF124YWT.bed.gz	hg19			released	mixed read lengths, low read length, low read depth		uncharacterized antibody, insufficient read depth
654	ENCFF393NLP	bed narrowPeak	peaks	ENCSR516KSY	ChIP-seq	EFO:0003045	H9	stem cell	embryonic	F	5 day	Homo sapiens					H3K9me3	ENCAB778TBN, ENCAB000APY	DNA					5/20/16	ENCODE				2							ENCFF694KXV, ENCFF781RSP, ENCFF839VJL	1099730	ENCODE Processing Pipeline	61e2e87708296fc015a0eec3f20bdcf1		https://www.encodeproject.org/files/ENCFF393NLP/@@download/ENCFF393NLP.bed.gz	hg19			released	mixed read lengths, low read length, low read depth		uncharacterized antibody, insufficient read depth
655	ENCFF434AON	bed narrowPeak	replicated peaks	ENCSR516KSY	ChIP-seq	EFO:0003045	H9	stem cell	embryonic	F	5 day	Homo sapiens					H3K9me3	ENCAB778TBN, ENCAB000APY	DNA					5/20/16	ENCODE				1, 2							ENCFF124YWT, ENCFF393NLP, ENCFF794REZ	859739	ENCODE Processing Pipeline	af0dc3927202cad9fc7f25b24a71093e		https://www.encodeproject.org/files/ENCFF434AON/@@download/ENCFF434AON.bed.gz	hg19			released	mixed read lengths, low read length, low read depth		uncharacterized antibody, insufficient read depth
656	ENCFF900MNQ	bed narrowPeak	peaks	ENCSR958ZMM	ChIP-seq	CL:0002319	neural cell	in vitro differentiated cells	embryonic	M	na	Homo sapiens					H4K20me1	ENCAB000AUS	DNA					10/25/16	ENCODE				1, 2							ENCFF281ULU, ENCFF394PPG, ENCFF442VQD, ENCFF903INP	812981	ENCODE Processing Pipeline	1ec0269f02aa0c11d97c6d07712ff51b		https://www.encodeproject.org/files/ENCFF900MNQ/@@download/ENCFF900MNQ.bed.gz	hg19			released	mixed run types, mild to moderate bottlenecking		insufficient read depth
657	ENCFF496FWS	bed narrowPeak	peaks	ENCSR958ZMM	ChIP-seq	CL:0002319	neural cell	in vitro differentiated cells	embryonic	M	na	Homo sapiens					H4K20me1	ENCAB000AUS	DNA					10/25/16	ENCODE				1							ENCFF281ULU, ENCFF394PPG, ENCFF442VQD	538407	ENCODE Processing Pipeline	182c80b8128597b7fd112e71e09a044d		https://www.encodeproject.org/files/ENCFF496FWS/@@download/ENCFF496FWS.bed.gz	hg19			released	mixed run types, mild to moderate bottlenecking		insufficient read depth
658	ENCFF592JZN	bed narrowPeak	peaks	ENCSR958ZMM	ChIP-seq	CL:0002319	neural cell	in vitro differentiated cells	embryonic	M	na	Homo sapiens					H4K20me1	ENCAB000AUS	DNA					10/25/16	ENCODE				2							ENCFF281ULU, ENCFF442VQD, ENCFF903INP	907785	ENCODE Processing Pipeline	22bc5ce3338a18425f73c0d50e1a8830		https://www.encodeproject.org/files/ENCFF592JZN/@@download/ENCFF592JZN.bed.gz	hg19			released	mixed run types, mild to moderate bottlenecking		insufficient read depth
659	ENCFF764YGM	bed narrowPeak	replicated peaks	ENCSR958ZMM	ChIP-seq	CL:0002319	neural cell	in vitro differentiated cells	embryonic	M	na	Homo sapiens					H4K20me1	ENCAB000AUS	DNA					10/25/16	ENCODE				1, 2							ENCFF496FWS, ENCFF592JZN, ENCFF900MNQ	211315	ENCODE Processing Pipeline	dcc2aa685695833ef1c9292753979a6a		https://www.encodeproject.org/files/ENCFF764YGM/@@download/ENCFF764YGM.bed.gz	hg19			released	mixed run types, mild to moderate bottlenecking		insufficient read depth
660	ENCFF408NCZ	bed narrowPeak	peaks	ENCSR754VAJ	ChIP-seq	EFO:0003045	H9	stem cell	embryonic	F	5 day	Homo sapiens					H3K27me3	ENCAB643NJW, ENCAB000BLA	DNA					5/20/16	ENCODE				1							ENCFF283MUV, ENCFF694KXV, ENCFF839VJL	1264429	ENCODE Processing Pipeline	f7e0fed793175f6230a55161183d748c		https://www.encodeproject.org/files/ENCFF408NCZ/@@download/ENCFF408NCZ.bed.gz	hg19			released	mixed read lengths, low read length, moderate library complexity, mild to moderate bottlenecking		severe bottlenecking, insufficient read depth, poor library complexity
661	ENCFF582NBU	bed narrowPeak	peaks	ENCSR754VAJ	ChIP-seq	EFO:0003045	H9	stem cell	embryonic	F	5 day	Homo sapiens					H3K27me3	ENCAB643NJW, ENCAB000BLA	DNA					5/20/16	ENCODE				2							ENCFF694KXV, ENCFF801DGR, ENCFF839VJL	887515	ENCODE Processing Pipeline	58d261e132538b56c6be313bbb38ec51		https://www.encodeproject.org/files/ENCFF582NBU/@@download/ENCFF582NBU.bed.gz	hg19			released	mixed read lengths, low read length, moderate library complexity, mild to moderate bottlenecking		severe bottlenecking, insufficient read depth, poor library complexity
662	ENCFF850PTI	bed narrowPeak	peaks	ENCSR754VAJ	ChIP-seq	EFO:0003045	H9	stem cell	embryonic	F	5 day	Homo sapiens					H3K27me3	ENCAB643NJW, ENCAB000BLA	DNA					5/20/16	ENCODE				1, 2							ENCFF283MUV, ENCFF694KXV, ENCFF801DGR, ENCFF839VJL	824988	ENCODE Processing Pipeline	7ccc4159958eca3450b71b0f0361e9d2		https://www.encodeproject.org/files/ENCFF850PTI/@@download/ENCFF850PTI.bed.gz	hg19			released	mixed read lengths, low read length, moderate library complexity, mild to moderate bottlenecking		severe bottlenecking, insufficient read depth, poor library complexity
663	ENCFF817FSS	bed narrowPeak	replicated peaks	ENCSR754VAJ	ChIP-seq	EFO:0003045	H9	stem cell	embryonic	F	5 day	Homo sapiens					H3K27me3	ENCAB643NJW, ENCAB000BLA	DNA					5/20/16	ENCODE				1, 2							ENCFF408NCZ, ENCFF582NBU, ENCFF850PTI	515942	ENCODE Processing Pipeline	5fdc933c10ff02d3ba4e55eeccdd6c2b		https://www.encodeproject.org/files/ENCFF817FSS/@@download/ENCFF817FSS.bed.gz	hg19			released	mixed read lengths, low read length, moderate library complexity, mild to moderate bottlenecking		severe bottlenecking, insufficient read depth, poor library complexity
664	ENCFF689XER	bed narrowPeak	peaks	ENCSR873EIA	ChIP-seq	CL:0002319	neural cell	in vitro differentiated cells	embryonic	M	na	Homo sapiens					H3F3A	ENCAB494QXU	DNA					10/25/16	ENCODE				1, 2							ENCFF281ULU, ENCFF442VQD, ENCFF546OCA, ENCFF660ZJS	1468344	ENCODE Processing Pipeline	5da89f25c38d929756ae84aadb305d36		https://www.encodeproject.org/files/ENCFF689XER/@@download/ENCFF689XER.bed.gz	hg19			released	mixed read lengths, low read length, moderate library complexity, mild to moderate bottlenecking, antibody characterized with exemption		severe bottlenecking, insufficient read depth
665	ENCFF614ORG	bed narrowPeak	peaks	ENCSR873EIA	ChIP-seq	CL:0002319	neural cell	in vitro differentiated cells	embryonic	M	na	Homo sapiens					H3F3A	ENCAB494QXU	DNA					10/25/16	ENCODE				2							ENCFF281ULU, ENCFF442VQD, ENCFF546OCA	867389	ENCODE Processing Pipeline	cd986c85984c248ea5796753f07d8301		https://www.encodeproject.org/files/ENCFF614ORG/@@download/ENCFF614ORG.bed.gz	hg19			released	mixed read lengths, low read length, moderate library complexity, mild to moderate bottlenecking, antibody characterized with exemption		severe bottlenecking, insufficient read depth
666	ENCFF762QTH	bed narrowPeak	peaks	ENCSR873EIA	ChIP-seq	CL:0002319	neural cell	in vitro differentiated cells	embryonic	M	na	Homo sapiens					H3F3A	ENCAB494QXU	DNA					10/25/16	ENCODE				1							ENCFF281ULU, ENCFF442VQD, ENCFF660ZJS	1663945	ENCODE Processing Pipeline	c7260b5c74abc9443e1b8eb8e532e370		https://www.encodeproject.org/files/ENCFF762QTH/@@download/ENCFF762QTH.bed.gz	hg19			released	mixed read lengths, low read length, moderate library complexity, mild to moderate bottlenecking, antibody characterized with exemption		severe bottlenecking, insufficient read depth
667	ENCFF240GRX	bed narrowPeak	replicated peaks	ENCSR873EIA	ChIP-seq	CL:0002319	neural cell	in vitro differentiated cells	embryonic	M	na	Homo sapiens					H3F3A	ENCAB494QXU	DNA					10/25/16	ENCODE				1, 2							ENCFF614ORG, ENCFF689XER, ENCFF762QTH	314000	ENCODE Processing Pipeline	a8d520a0f467104efc4fe43fd7411c13		https://www.encodeproject.org/files/ENCFF240GRX/@@download/ENCFF240GRX.bed.gz	hg19			released	mixed read lengths, low read length, moderate library complexity, mild to moderate bottlenecking, antibody characterized with exemption		severe bottlenecking, insufficient read depth
668	ENCFF002CDO	bed narrowPeak	optimal idr thresholded peaks	ENCSR000ASW	ChIP-seq	EFO:0007074	DND-41	immortalized cell line	child	M	13 year	Homo sapiens					EZH2	ENCAB000AGH	DNA		see document	see document		8/6/12	ENCODE												43349	ENCODE Consortium Analysis Working Group	e3170cca128bf9c5de530cfee7200448		https://www.encodeproject.org/files/ENCFF002CDO/@@download/ENCFF002CDO.bed.gz	hg19			archived	low read length, low read depth, moderate library complexity, inconsistent platforms, mild to moderate bottlenecking		severe bottlenecking
669	ENCFF683HSB	bed narrowPeak	stable peaks	ENCSR984KWT	ChIP-seq	UBERON:0001515	thoracic aorta	tissue	adult	M	37 year	Homo sapiens					H3K4me3	ENCAB582RSV	DNA					10/26/16	ENCODE				1							ENCFF293GWY	735697	ENCODE Processing Pipeline	58cc1a403a73ad6b9928824018a65785		https://www.encodeproject.org/files/ENCFF683HSB/@@download/ENCFF683HSB.bed.gz	hg19			released	low read depth, mild to moderate bottlenecking	experiment not submitted to GEO	severe bottlenecking, poor library complexity
670	ENCFF293GWY	bed narrowPeak	peaks	ENCSR984KWT	ChIP-seq	UBERON:0001515	thoracic aorta	tissue	adult	M	37 year	Homo sapiens					H3K4me3	ENCAB582RSV	DNA					10/26/16	ENCODE				1							ENCFF209QWM, ENCFF974KVN	1110980	ENCODE Processing Pipeline	5899e1921cf89910d8e783b3a68b906e		https://www.encodeproject.org/files/ENCFF293GWY/@@download/ENCFF293GWY.bed.gz	hg19			released	low read depth, mild to moderate bottlenecking	experiment not submitted to GEO	severe bottlenecking, poor library complexity
671	ENCFF177LVE	bed narrowPeak	peaks	ENCSR707AEW	ChIP-seq	UBERON:0001496	ascending aorta	tissue	adult	F	53 year	Homo sapiens					H3K4me1	ENCAB472HKJ	DNA					11/3/16	ENCODE				1							ENCFF537IPL, ENCFF668BEV	2439819	ENCODE Processing Pipeline	a73156be247c5e361948231e55a7cc6e		https://www.encodeproject.org/files/ENCFF177LVE/@@download/ENCFF177LVE.bed.gz	hg19			released		experiment not submitted to GEO
672	ENCFF083WSW	bed narrowPeak	stable peaks	ENCSR707AEW	ChIP-seq	UBERON:0001496	ascending aorta	tissue	adult	F	53 year	Homo sapiens					H3K4me1	ENCAB472HKJ	DNA					11/3/16	ENCODE				1							ENCFF177LVE	2148344	ENCODE Processing Pipeline	455099ad64c19294590f5dfd1a71ed9c		https://www.encodeproject.org/files/ENCFF083WSW/@@download/ENCFF083WSW.bed.gz	hg19			released		experiment not submitted to GEO
673	ENCFF001VEV	bed narrowPeak	peaks	ENCSR000DNM	ChIP-seq	EFO:0002784	GM12878	immortalized cell line	adult	F	na	Homo sapiens					NFYB	ENCAB000AJD	DNA		see document	see document		10/29/11	ENCODE												607937	Kevin Struhl, HMS	f55bc8cd4c25fbd7bd1425355377e7b5		https://www.encodeproject.org/files/ENCFF001VEV/@@download/ENCFF001VEV.bed.gz	hg19			released	low read length, moderate library complexity, mild to moderate bottlenecking	mismatched file status, biological replicates with identical biosample	insufficient read depth
674	ENCFF002CPC	bed narrowPeak	optimal idr thresholded peaks	ENCSR000DNM	ChIP-seq	EFO:0002784	GM12878	immortalized cell line	adult	F	na	Homo sapiens					NFYB	ENCAB000AJD	DNA		see document	see document		10/29/11	ENCODE												315076	ENCODE Consortium Analysis Working Group	f8e79da909dc1a5e6eb85eb558620f7e		https://www.encodeproject.org/files/ENCFF002CPC/@@download/ENCFF002CPC.bed.gz	hg19			released	low read length, moderate library complexity, mild to moderate bottlenecking	mismatched file status, biological replicates with identical biosample	insufficient read depth
675	ENCFF001VEU	bed narrowPeak	peaks	ENCSR000DNN	ChIP-seq	EFO:0002784	GM12878	immortalized cell line	adult	F	na	Homo sapiens					NFYA	ENCAB000AJC	DNA		see document	see document		10/29/11	ENCODE												207036	Kevin Struhl, HMS	4f30e896212a445a0af2f54a09d00bd4		https://www.encodeproject.org/files/ENCFF001VEU/@@download/ENCFF001VEU.bed.gz	hg19			released	low read length, low read depth, mild to moderate bottlenecking	mismatched file status, biological replicates with identical biosample
676	ENCFF002CPB	bed narrowPeak	optimal idr thresholded peaks	ENCSR000DNN	ChIP-seq	EFO:0002784	GM12878	immortalized cell line	adult	F	na	Homo sapiens					NFYA	ENCAB000AJC	DNA		see document	see document		10/29/11	ENCODE												48248	ENCODE Consortium Analysis Working Group	d951149e467a73e4637f374a626b67bb		https://www.encodeproject.org/files/ENCFF002CPB/@@download/ENCFF002CPB.bed.gz	hg19			released	low read length, low read depth, mild to moderate bottlenecking	mismatched file status, biological replicates with identical biosample
677	ENCFF001VIK	bed narrowPeak	peaks	ENCSR000ECR	ChIP-seq	EFO:0002791	HeLa-S3	immortalized cell line	adult	F	31 year	Homo sapiens					KAT2A	ENCAB000AHA	DNA		see document	see document		10/29/11	ENCODE												28682	Michael Snyder, Stanford	56021c52b1b9d18e366dc3ee566af0d6		https://www.encodeproject.org/files/ENCFF001VIK/@@download/ENCFF001VIK.bed.gz	hg19			released	low read length, inconsistent platforms	biological replicates with identical biosample
678	ENCFF038HQM	bed narrowPeak	peaks	ENCSR186EAD	ChIP-seq	EFO:0007112	Loucy	immortalized cell line	adult	F	38 year	Homo sapiens					H3K9me2	ENCAB681ELK	DNA		see document	see document		11/4/16	ENCODE				1, 2							ENCFF046DVF, ENCFF395FZU, ENCFF552AOU, ENCFF938OPX	1052829	ENCODE Processing Pipeline	ab4ffd3e977175d83d2a100118a54315		https://www.encodeproject.org/files/ENCFF038HQM/@@download/ENCFF038HQM.bed.gz	hg19			released	mixed read lengths, low read length		insufficient read depth
679	ENCFF551ZGR	bed narrowPeak	peaks	ENCSR186EAD	ChIP-seq	EFO:0007112	Loucy	immortalized cell line	adult	F	38 year	Homo sapiens					H3K9me2	ENCAB681ELK	DNA		see document	see document		11/4/16	ENCODE				1							ENCFF046DVF, ENCFF552AOU, ENCFF938OPX	674275	ENCODE Processing Pipeline	e5e11ef094a7538c11f04316a247bd9c		https://www.encodeproject.org/files/ENCFF551ZGR/@@download/ENCFF551ZGR.bed.gz	hg19			released	mixed read lengths, low read length		insufficient read depth
680	ENCFF187JST	bed narrowPeak	peaks	ENCSR186EAD	ChIP-seq	EFO:0007112	Loucy	immortalized cell line	adult	F	38 year	Homo sapiens					H3K9me2	ENCAB681ELK	DNA		see document	see document		11/4/16	ENCODE				2							ENCFF395FZU, ENCFF552AOU, ENCFF938OPX	831294	ENCODE Processing Pipeline	6a0b5d2f7fe21941fb2930570f581014		https://www.encodeproject.org/files/ENCFF187JST/@@download/ENCFF187JST.bed.gz	hg19			released	mixed read lengths, low read length		insufficient read depth
681	ENCFF679VBK	bed narrowPeak	replicated peaks	ENCSR186EAD	ChIP-seq	EFO:0007112	Loucy	immortalized cell line	adult	F	38 year	Homo sapiens					H3K9me2	ENCAB681ELK	DNA		see document	see document		11/4/16	ENCODE				1, 2							ENCFF038HQM, ENCFF187JST, ENCFF551ZGR	81409	ENCODE Processing Pipeline	926b73f86574b4445baa421884b468e5		https://www.encodeproject.org/files/ENCFF679VBK/@@download/ENCFF679VBK.bed.gz	hg19			released	mixed read lengths, low read length		insufficient read depth
682	ENCFF001VIC	bed narrowPeak	peaks	ENCSR000EDG	ChIP-seq	EFO:0002791	HeLa-S3	immortalized cell line	adult	F	31 year	Homo sapiens					JUN	ENCAB000AER	DNA		see document	see document		10/29/11	ENCODE												225982	Michael Snyder, Stanford	546b3bc10a764fba7ae988063032934d		https://www.encodeproject.org/files/ENCFF001VIC/@@download/ENCFF001VIC.bed.gz	hg19			released		biological replicates with identical biosample	insufficient read length
683	ENCFF002CSD	bed narrowPeak	optimal idr thresholded peaks	ENCSR000EDG	ChIP-seq	EFO:0002791	HeLa-S3	immortalized cell line	adult	F	31 year	Homo sapiens					JUN	ENCAB000AER	DNA		see document	see document		10/29/11	ENCODE												540407	ENCODE Consortium Analysis Working Group	48b2d8533a6c3c059d9939f1cc1964cc		https://www.encodeproject.org/files/ENCFF002CSD/@@download/ENCFF002CSD.bed.gz	hg19			released		biological replicates with identical biosample	insufficient read length
684	ENCFF001VFL	bed narrowPeak	peaks	ENCSR000DZM	ChIP-seq	EFO:0002784	GM12878	immortalized cell line	adult	F	na	Homo sapiens					STAT1	ENCAB000ALF	DNA		see document	see document		10/29/11	ENCODE												848205	Michael Snyder, Stanford	f58986006f0a5bd4cb545683d5481a25		https://www.encodeproject.org/files/ENCFF001VFL/@@download/ENCFF001VFL.bed.gz	hg19			released	low read length, low read depth	mismatched file status, biological replicates with identical biosample
685	ENCFF002CPO	bed narrowPeak	optimal idr thresholded peaks	ENCSR000DZM	ChIP-seq	EFO:0002784	GM12878	immortalized cell line	adult	F	na	Homo sapiens					STAT1	ENCAB000ALF	DNA		see document	see document		10/29/11	ENCODE												47284	ENCODE Consortium Analysis Working Group	1a8cad32c7907b89908db2e9aedb4bc7		https://www.encodeproject.org/files/ENCFF002CPO/@@download/ENCFF002CPO.bed.gz	hg19			released	low read length, low read depth	mismatched file status, biological replicates with identical biosample
686	ENCFF001UTH	bed narrowPeak	peaks	ENCSR000DME	ChIP-seq	EFO:0005726	LNCaP clone FGC	immortalized cell line	adult	M	50 year	Homo sapiens	17�_-hydroxy-17-methylestra-4,9,11-trien-3-one				CTCF	ENCAB000AXY	DNA		see document	see document		8/27/12	ENCODE				1	1.0							1265974	Vishwanath Iyer, UTA	f8f3b52f1d1a700e914ecf1756f6cea7		https://www.encodeproject.org/files/ENCFF001UTH/@@download/ENCFF001UTH.bed.gz	hg19			released		biological replicates with identical biosample
687	ENCFF001UTJ	bed narrowPeak	peaks	ENCSR000DMH	ChIP-seq	UBERON:0002048	lung	tissue	adult	M	35 year, 27 year	Homo sapiens					CTCF	ENCAB000AXY	DNA		see document	see document		8/27/12	ENCODE				1	1.0							1157394	Vishwanath Iyer, UTA	8f64283db264f5c1c21ae25f6526d502		https://www.encodeproject.org/files/ENCFF001UTJ/@@download/ENCFF001UTJ.bed.gz	hg19			released	mild to moderate bottlenecking	mismatched file status	insufficient read depth	extremely low read depth
688	ENCFF001VLG	bed narrowPeak	peaks	ENCSR000EVR	ChIP-seq	EFO:0001187	HepG2	immortalized cell line	child	M	15 year	Homo sapiens					ZNF274	ENCAB000AMU	DNA		see document	see document		10/29/11	ENCODE												11407	Peggy Farnham, USC	b4448df9d770ca085e592709c679bab0		https://www.encodeproject.org/files/ENCFF001VLG/@@download/ENCFF001VLG.bed.gz	hg19			released	inconsistent platforms	biological replicates with identical biosample	insufficient read length
689	ENCFF002CVA	bed narrowPeak	optimal idr thresholded peaks	ENCSR000EVR	ChIP-seq	EFO:0001187	HepG2	immortalized cell line	child	M	15 year	Homo sapiens					ZNF274	ENCAB000AMU	DNA		see document	see document		10/29/11	ENCODE												6190	ENCODE Consortium Analysis Working Group	6d6e5c16bf06e488b8933b0b01da6aee		https://www.encodeproject.org/files/ENCFF002CVA/@@download/ENCFF002CVA.bed.gz	hg19			released	inconsistent platforms	biological replicates with identical biosample	insufficient read length
690	ENCFF001VLD	bed narrowPeak	peaks	ENCSR000EVQ	ChIP-seq	EFO:0001187	HepG2	immortalized cell line	child	M	15 year	Homo sapiens					TCF7L2	ENCAB000AOA	DNA		see document	see document		10/29/11	ENCODE												256423	Peggy Farnham, USC	a8820427b58edb00f5616bb88b43db4f		https://www.encodeproject.org/files/ENCFF001VLD/@@download/ENCFF001VLD.bed.gz	hg19			released	low read length, inconsistent platforms	biological replicates with identical biosample
691	ENCFF002CUX	bed narrowPeak	optimal idr thresholded peaks	ENCSR000EVQ	ChIP-seq	EFO:0001187	HepG2	immortalized cell line	child	M	15 year	Homo sapiens					TCF7L2	ENCAB000AOA	DNA		see document	see document		10/29/11	ENCODE												66265	ENCODE Consortium Analysis Working Group	48217ad1de947d3aa04bab64adba7682		https://www.encodeproject.org/files/ENCFF002CUX/@@download/ENCFF002CUX.bed.gz	hg19			released	low read length, inconsistent platforms	biological replicates with identical biosample
692	ENCFF002CKF	bed narrowPeak	optimal idr thresholded peaks	ENCSR000BIE	ChIP-seq	EFO:0001187	HepG2	immortalized cell line	child	M	15 year	Homo sapiens					CTCF	ENCAB000AFR	DNA		see document	see document		7/18/11	ENCODE												1191204	ENCODE Consortium Analysis Working Group	1377acce5b4f8944e3f6ca12debd45d0		https://www.encodeproject.org/files/ENCFF002CKF/@@download/ENCFF002CKF.bed.gz	hg19			archived	low read length, moderate library complexity, mild to moderate bottlenecking, low read depth	biological replicates with identical biosample
693	ENCFF487OYC	bed narrowPeak	peaks	ENCSR000BIE	ChIP-seq	EFO:0001187	HepG2	immortalized cell line	child	M	15 year	Homo sapiens					CTCF	ENCAB000AFR	DNA		see document	see document		7/18/11	ENCODE				1							ENCFF249IWE, ENCFF346RZT	4558024	ENCODE Processing Pipeline	e6182e7855053208ac2899d09d72a51b		https://www.encodeproject.org/files/ENCFF487OYC/@@download/ENCFF487OYC.bed.gz	hg19			released	low read length, moderate library complexity, mild to moderate bottlenecking, low read depth	biological replicates with identical biosample
694	ENCFF327TVJ	bed narrowPeak	peaks	ENCSR000BIE	ChIP-seq	EFO:0001187	HepG2	immortalized cell line	child	M	15 year	Homo sapiens					CTCF	ENCAB000AFR	DNA		see document	see document		7/18/11	ENCODE				2							ENCFF346RZT, ENCFF466SFU	4525639	ENCODE Processing Pipeline	74e9a09fbfe54eeeb20ac00a4e971cb3		https://www.encodeproject.org/files/ENCFF327TVJ/@@download/ENCFF327TVJ.bed.gz	hg19			released	low read length, moderate library complexity, mild to moderate bottlenecking, low read depth	biological replicates with identical biosample
695	ENCFF297IFU	bed narrowPeak	peaks	ENCSR000BIE	ChIP-seq	EFO:0001187	HepG2	immortalized cell line	child	M	15 year	Homo sapiens					CTCF	ENCAB000AFR	DNA		see document	see document		7/18/11	ENCODE				1, 2							ENCFF249IWE, ENCFF346RZT, ENCFF466SFU	5015521	ENCODE Processing Pipeline	3ef5b0174a679daf3f7761d08e724175		https://www.encodeproject.org/files/ENCFF297IFU/@@download/ENCFF297IFU.bed.gz	hg19			released	low read length, moderate library complexity, mild to moderate bottlenecking, low read depth	biological replicates with identical biosample
696	ENCFF329MOF	bed narrowPeak	conservative idr thresholded peaks	ENCSR000BIE	ChIP-seq	EFO:0001187	HepG2	immortalized cell line	child	M	15 year	Homo sapiens					CTCF	ENCAB000AFR	DNA		see document	see document		7/18/11	ENCODE				1, 2							ENCFF001TDO, ENCFF297IFU, ENCFF327TVJ, ENCFF487OYC	816078	ENCODE Processing Pipeline	55e49c887d7a85977cc20da2f00b2607		https://www.encodeproject.org/files/ENCFF329MOF/@@download/ENCFF329MOF.bed.gz	hg19			released	low read length, moderate library complexity, mild to moderate bottlenecking, low read depth	biological replicates with identical biosample
697	ENCFF237OKO	bed narrowPeak	optimal idr thresholded peaks	ENCSR000BIE	ChIP-seq	EFO:0001187	HepG2	immortalized cell line	child	M	15 year	Homo sapiens					CTCF	ENCAB000AFR	DNA		see document	see document		7/18/11	ENCODE				1, 2							ENCFF001TDO, ENCFF297IFU, ENCFF327TVJ, ENCFF487OYC	948053	ENCODE Processing Pipeline	13e337503a6a9deb5c4953281268d9fa		https://www.encodeproject.org/files/ENCFF237OKO/@@download/ENCFF237OKO.bed.gz	hg19			released	low read length, moderate library complexity, mild to moderate bottlenecking, low read depth	biological replicates with identical biosample
698	ENCFF095ZGW	bed narrowPeak	peaks	ENCSR567XAM	ChIP-seq	EFO:0001182	HEK293	immortalized cell line	embryonic	F	na	Homo sapiens					eGFP-ZNF473	ENCAB615WUN	DNA				formaldehyde	4/6/17	ENCODE				1							ENCFF098YMN	6981425	ENCODE Processing Pipeline	82f131d21e9bc977ab77c59e7bfcfd2f		https://www.encodeproject.org/files/ENCFF095ZGW/@@download/ENCFF095ZGW.bed.gz	hg19			released		experiment not submitted to GEO
699	ENCFF285HJS	bed narrowPeak	peaks	ENCSR567XAM	ChIP-seq	EFO:0001182	HEK293	immortalized cell line	embryonic	F	na	Homo sapiens					eGFP-ZNF473	ENCAB615WUN	DNA				formaldehyde	4/6/17	ENCODE				2							ENCFF456GXY	6744723	ENCODE Processing Pipeline	3a80f5f382a1219ea5c1adb3e70667f4		https://www.encodeproject.org/files/ENCFF285HJS/@@download/ENCFF285HJS.bed.gz	hg19			released		experiment not submitted to GEO
700	ENCFF552RRZ	bed narrowPeak	peaks	ENCSR567XAM	ChIP-seq	EFO:0001182	HEK293	immortalized cell line	embryonic	F	na	Homo sapiens					eGFP-ZNF473	ENCAB615WUN	DNA				formaldehyde	4/6/17	ENCODE				1, 2							ENCFF098YMN, ENCFF456GXY	7338444	ENCODE Processing Pipeline	66a03191015e3d5080f92760e99713dc		https://www.encodeproject.org/files/ENCFF552RRZ/@@download/ENCFF552RRZ.bed.gz	hg19			released		experiment not submitted to GEO
701	ENCFF641HNH	bed narrowPeak	optimal idr thresholded peaks	ENCSR567XAM	ChIP-seq	EFO:0001182	HEK293	immortalized cell line	embryonic	F	na	Homo sapiens					eGFP-ZNF473	ENCAB615WUN	DNA				formaldehyde	4/6/17	ENCODE				1, 2							ENCFF001TDO, ENCFF095ZGW, ENCFF285HJS, ENCFF552RRZ	45163	ENCODE Processing Pipeline	568cee132d134200697734e414e85ccf		https://www.encodeproject.org/files/ENCFF641HNH/@@download/ENCFF641HNH.bed.gz	hg19			released		experiment not submitted to GEO
702	ENCFF269SFG	bed narrowPeak	conservative idr thresholded peaks	ENCSR567XAM	ChIP-seq	EFO:0001182	HEK293	immortalized cell line	embryonic	F	na	Homo sapiens					eGFP-ZNF473	ENCAB615WUN	DNA				formaldehyde	4/6/17	ENCODE				1, 2							ENCFF001TDO, ENCFF095ZGW, ENCFF285HJS, ENCFF552RRZ	27910	ENCODE Processing Pipeline	e8968b5afa1348bffb83c607171153a6		https://www.encodeproject.org/files/ENCFF269SFG/@@download/ENCFF269SFG.bed.gz	hg19			released		experiment not submitted to GEO
703	ENCFF608MTP	bed narrowPeak	peaks	ENCSR785DJD	ChIP-seq	UBERON:0011907	gastrocnemius medialis	tissue	adult	F	53 year	Homo sapiens					H3K4me3	ENCAB902NZL	DNA					1/27/17	ENCODE				1							ENCFF261QBC, ENCFF784URR	832322	ENCODE Processing Pipeline	117463e721ff6a6eb0e4409c0aad8853		https://www.encodeproject.org/files/ENCFF608MTP/@@download/ENCFF608MTP.bed.gz	hg19			released		experiment not submitted to GEO
704	ENCFF998HPC	bed narrowPeak	stable peaks	ENCSR785DJD	ChIP-seq	UBERON:0011907	gastrocnemius medialis	tissue	adult	F	53 year	Homo sapiens					H3K4me3	ENCAB902NZL	DNA					1/27/17	ENCODE				1							ENCFF608MTP	816019	ENCODE Processing Pipeline	171a9a9bca6470dbe44596f2f5fefe86		https://www.encodeproject.org/files/ENCFF998HPC/@@download/ENCFF998HPC.bed.gz	hg19			released		experiment not submitted to GEO
705	ENCFF001VHO	bed narrowPeak	peaks	ENCSR000EUY	ChIP-seq	EFO:0001182	HEK293	immortalized cell line	embryonic	F	na	Homo sapiens					TCF7L2	ENCAB000AOA	DNA		see document	see document		10/29/11	ENCODE												276128	Peggy Farnham, USC	4e47e166a8954e0762ccf68e4e47ab43		https://www.encodeproject.org/files/ENCFF001VHO/@@download/ENCFF001VHO.bed.gz	hg19			released	low read length, inconsistent platforms	biological replicates with identical biosample
706	ENCFF002CRP	bed narrowPeak	optimal idr thresholded peaks	ENCSR000EUY	ChIP-seq	EFO:0001182	HEK293	immortalized cell line	embryonic	F	na	Homo sapiens					TCF7L2	ENCAB000AOA	DNA		see document	see document		10/29/11	ENCODE												227110	ENCODE Consortium Analysis Working Group	bb39e8c267d6e62ca145de79bc2057f0		https://www.encodeproject.org/files/ENCFF002CRP/@@download/ENCFF002CRP.bed.gz	hg19			released	low read length, inconsistent platforms	biological replicates with identical biosample
707	ENCFF001VJI	bed narrowPeak	peaks	ENCSR000EZK	ChIP-seq	EFO:0002791	HeLa-S3	immortalized cell line	adult	F	31 year	Homo sapiens	interferon gamma				STAT1	ENCAB000ALF	DNA		see document	see document		10/29/11	ENCODE												135927	Sherman Weissman, Yale	b2692bf57d526e844baa7e0f1fc4cc3b		https://www.encodeproject.org/files/ENCFF001VJI/@@download/ENCFF001VJI.bed.gz	hg19			released		biological replicates with identical biosample	insufficient read length
708	ENCFF002CTG	bed narrowPeak	optimal idr thresholded peaks	ENCSR000EZK	ChIP-seq	EFO:0002791	HeLa-S3	immortalized cell line	adult	F	31 year	Homo sapiens	interferon gamma				STAT1	ENCAB000ALF	DNA		see document	see document		10/29/11	ENCODE												345134	ENCODE Consortium Analysis Working Group	dc02ec56d2dfe26638e95c008cf01f74		https://www.encodeproject.org/files/ENCFF002CTG/@@download/ENCFF002CTG.bed.gz	hg19			released		biological replicates with identical biosample	insufficient read length
709	ENCFF002CGX	bed narrowPeak	optimal idr thresholded peaks	ENCSR000BMB	ChIP-seq	EFO:0002784	GM12878	immortalized cell line	adult	F	na	Homo sapiens					ELF1	ENCAB000AGA	DNA		see document	see document		7/18/11	ENCODE												463789	ENCODE Consortium Analysis Working Group	526cb72f27be4bfcc7ac55129001ee47		https://www.encodeproject.org/files/ENCFF002CGX/@@download/ENCFF002CGX.bed.gz	hg19			archived	low read length, low read depth, moderate library complexity, mild to moderate bottlenecking	biological replicates with identical biosample	insufficient read depth
710	ENCFF139FWO	bed narrowPeak	peaks	ENCSR760UKJ	ChIP-seq	EFO:0001184	HEK293T	immortalized cell line	embryonic	F	na	Homo sapiens					ARNT	ENCAB608UKB	DNA					4/14/17	ENCODE				1, 2							ENCFF339RIH, ENCFF529BVI, ENCFF668PAZ, ENCFF772FBN	7188379	ENCODE Processing Pipeline	9416aea648d51bb3023169be36997048		https://www.encodeproject.org/files/ENCFF139FWO/@@download/ENCFF139FWO.bed.gz	hg19			released	mild to moderate bottlenecking	experiment not submitted to GEO
711	ENCFF550UEU	bed narrowPeak	optimal idr thresholded peaks	ENCSR760UKJ	ChIP-seq	EFO:0001184	HEK293T	immortalized cell line	embryonic	F	na	Homo sapiens					ARNT	ENCAB608UKB	DNA					4/14/17	ENCODE				1, 2							ENCFF001TDO, ENCFF121FBN, ENCFF139FWO, ENCFF715GDR	98682	ENCODE Processing Pipeline	813259a064946656fcfdc88f1bede48e		https://www.encodeproject.org/files/ENCFF550UEU/@@download/ENCFF550UEU.bed.gz	hg19			released	mild to moderate bottlenecking	experiment not submitted to GEO
712	ENCFF715GDR	bed narrowPeak	peaks	ENCSR760UKJ	ChIP-seq	EFO:0001184	HEK293T	immortalized cell line	embryonic	F	na	Homo sapiens					ARNT	ENCAB608UKB	DNA					4/14/17	ENCODE				2							ENCFF339RIH, ENCFF529BVI, ENCFF772FBN	6422534	ENCODE Processing Pipeline	87c2f5b6dbe5f2b3879757ffb220fbf7		https://www.encodeproject.org/files/ENCFF715GDR/@@download/ENCFF715GDR.bed.gz	hg19			released	mild to moderate bottlenecking	experiment not submitted to GEO
713	ENCFF205KVS	bed narrowPeak	conservative idr thresholded peaks	ENCSR760UKJ	ChIP-seq	EFO:0001184	HEK293T	immortalized cell line	embryonic	F	na	Homo sapiens					ARNT	ENCAB608UKB	DNA					4/14/17	ENCODE				1, 2							ENCFF001TDO, ENCFF121FBN, ENCFF139FWO, ENCFF715GDR	79360	ENCODE Processing Pipeline	1607eee1cbae3f29f95565aedb54fc07		https://www.encodeproject.org/files/ENCFF205KVS/@@download/ENCFF205KVS.bed.gz	hg19			released	mild to moderate bottlenecking	experiment not submitted to GEO
714	ENCFF121FBN	bed narrowPeak	peaks	ENCSR760UKJ	ChIP-seq	EFO:0001184	HEK293T	immortalized cell line	embryonic	F	na	Homo sapiens					ARNT	ENCAB608UKB	DNA					4/14/17	ENCODE				1							ENCFF529BVI, ENCFF668PAZ, ENCFF772FBN	6297910	ENCODE Processing Pipeline	3ee91ea72d401a22aed1803105b3b309		https://www.encodeproject.org/files/ENCFF121FBN/@@download/ENCFF121FBN.bed.gz	hg19			released	mild to moderate bottlenecking	experiment not submitted to GEO
715	ENCFF181QAF	bed narrowPeak	peaks	ENCSR254YRM	ChIP-seq	UBERON:0002107	liver	tissue	child	F	4 year, 6 year	Homo sapiens					CTCF	ENCAB000AXU	DNA					4/14/17	ENCODE				1, 2							ENCFF498EIA, ENCFF631FAS, ENCFF947OYN, ENCFF977MAY	5294903	ENCODE Processing Pipeline	2a099513a97ecf061f3215513e48813e		https://www.encodeproject.org/files/ENCFF181QAF/@@download/ENCFF181QAF.bed.gz	hg19			released	low read length, low read depth	experiment not submitted to GEO	missing input control
716	ENCFF690BYG	bed narrowPeak	optimal idr thresholded peaks	ENCSR254YRM	ChIP-seq	UBERON:0002107	liver	tissue	child	F	4 year, 6 year	Homo sapiens					CTCF	ENCAB000AXU	DNA					4/14/17	ENCODE				1, 2							ENCFF001TDO, ENCFF181QAF, ENCFF322UFN, ENCFF543EHV	653750	ENCODE Processing Pipeline	b2a17b20c503b24c30195b69ff0f22f4		https://www.encodeproject.org/files/ENCFF690BYG/@@download/ENCFF690BYG.bed.gz	hg19			released	low read length, low read depth	experiment not submitted to GEO	missing input control
717	ENCFF322UFN	bed narrowPeak	peaks	ENCSR254YRM	ChIP-seq	UBERON:0002107	liver	tissue	child	F	4 year, 6 year	Homo sapiens					CTCF	ENCAB000AXU	DNA					4/14/17	ENCODE				1							ENCFF498EIA, ENCFF631FAS, ENCFF947OYN	4691621	ENCODE Processing Pipeline	17235ddc4779af39ef2599504b5ccb70		https://www.encodeproject.org/files/ENCFF322UFN/@@download/ENCFF322UFN.bed.gz	hg19			released	low read length, low read depth	experiment not submitted to GEO	missing input control
718	ENCFF543EHV	bed narrowPeak	peaks	ENCSR254YRM	ChIP-seq	UBERON:0002107	liver	tissue	child	F	4 year, 6 year	Homo sapiens					CTCF	ENCAB000AXU	DNA					4/14/17	ENCODE				2							ENCFF498EIA, ENCFF631FAS, ENCFF977MAY	4568839	ENCODE Processing Pipeline	4b258c14634d117050aaa5b3612442c2		https://www.encodeproject.org/files/ENCFF543EHV/@@download/ENCFF543EHV.bed.gz	hg19			released	low read length, low read depth	experiment not submitted to GEO	missing input control
719	ENCFF511PPM	bed narrowPeak	conservative idr thresholded peaks	ENCSR254YRM	ChIP-seq	UBERON:0002107	liver	tissue	child	F	4 year, 6 year	Homo sapiens					CTCF	ENCAB000AXU	DNA					4/14/17	ENCODE				1, 2							ENCFF001TDO, ENCFF181QAF, ENCFF322UFN, ENCFF543EHV	619432	ENCODE Processing Pipeline	93ed26c83428841d8b2d8a306ae4ef0e		https://www.encodeproject.org/files/ENCFF511PPM/@@download/ENCFF511PPM.bed.gz	hg19			released	low read length, low read depth	experiment not submitted to GEO	missing input control
720	ENCFF001VFU	bed narrowPeak	peaks	ENCSR000DZL	ChIP-seq	EFO:0002784	GM12878	immortalized cell line	adult	F	na	Homo sapiens					ZNF143	ENCAB000AMR	DNA		see document	see document		10/29/11	ENCODE												1458801	Michael Snyder, Stanford	ce36bc4458f8ca1d03d8f68f8a8bc630		https://www.encodeproject.org/files/ENCFF001VFU/@@download/ENCFF001VFU.bed.gz	hg19			released	low read length, low read depth	mismatched file status, biological replicates with identical biosample
721	ENCFF002CPW	bed narrowPeak	optimal idr thresholded peaks	ENCSR000DZL	ChIP-seq	EFO:0002784	GM12878	immortalized cell line	adult	F	na	Homo sapiens					ZNF143	ENCAB000AMR	DNA		see document	see document		10/29/11	ENCODE												478466	ENCODE Consortium Analysis Working Group	01f2af5399bd0b982e3d3b88e66168bc		https://www.encodeproject.org/files/ENCFF002CPW/@@download/ENCFF002CPW.bed.gz	hg19			released	low read length, low read depth	mismatched file status, biological replicates with identical biosample
722	ENCFF001VJL	bed narrowPeak	peaks	ENCSR000EVF	ChIP-seq	EFO:0002791	HeLa-S3	immortalized cell line	adult	F	31 year	Homo sapiens					TCF7L2	ENCAB000AOA	DNA		see document	see document		10/29/11	ENCODE												74732	Peggy Farnham, USC	3873c87228900bef00ea720074130ba3		https://www.encodeproject.org/files/ENCFF001VJL/@@download/ENCFF001VJL.bed.gz	hg19			released	low read length, inconsistent platforms	biological replicates with identical biosample
723	ENCFF002CTJ	bed narrowPeak	optimal idr thresholded peaks	ENCSR000EVF	ChIP-seq	EFO:0002791	HeLa-S3	immortalized cell line	adult	F	31 year	Homo sapiens					TCF7L2	ENCAB000AOA	DNA		see document	see document		10/29/11	ENCODE												76399	ENCODE Consortium Analysis Working Group	2e76c88be228740a9d90c18ab9105425		https://www.encodeproject.org/files/ENCFF002CTJ/@@download/ENCFF002CTJ.bed.gz	hg19			released	low read length, inconsistent platforms	biological replicates with identical biosample
724	ENCFF035XGM	bed narrowPeak	peaks	ENCSR005WWZ	ChIP-seq	CL:0000236	B cell	primary cell	adult	F	43 year	Homo sapiens					H3K9me3	ENCAB000APU	DNA					1/10/17	ENCODE				1							ENCFF263DXO, ENCFF697LFQ	2123247	ENCODE Processing Pipeline	ed37fb8dfc44c54ddc0a130cd87ef96f		https://www.encodeproject.org/files/ENCFF035XGM/@@download/ENCFF035XGM.bed.gz	hg19			released	low read length, mild to moderate bottlenecking, antibody characterized with exemption	experiment not submitted to GEO	severe bottlenecking, insufficient read depth, unreplicated experiment, poor library complexity
725	ENCFF323DKD	bed narrowPeak	stable peaks	ENCSR005WWZ	ChIP-seq	CL:0000236	B cell	primary cell	adult	F	43 year	Homo sapiens					H3K9me3	ENCAB000APU	DNA					1/10/17	ENCODE				1							ENCFF035XGM	303649	ENCODE Processing Pipeline	976576060a1c49eac95dd19b77919a3b		https://www.encodeproject.org/files/ENCFF323DKD/@@download/ENCFF323DKD.bed.gz	hg19			released	low read length, mild to moderate bottlenecking, antibody characterized with exemption	experiment not submitted to GEO	severe bottlenecking, insufficient read depth, unreplicated experiment, poor library complexity
726	ENCFF384YSJ	bed narrowPeak	peaks	ENCSR578QSO	ChIP-seq	CL:0002618	endothelial cell of umbilical vein	primary cell	newborn	M	na	Homo sapiens					H3K4me3	ENCAB582RSV	DNA					11/16/16	ENCODE				2							ENCFF039WIG, ENCFF123YZJ	446289	ENCODE Processing Pipeline	3bf0dc862a4398cce7fa0af320cf4d91		https://www.encodeproject.org/files/ENCFF384YSJ/@@download/ENCFF384YSJ.bed.gz	hg19			released	low read length, moderate library complexity, mild to moderate bottlenecking, inconsistent platforms
727	ENCFF156AJN	bed narrowPeak	peaks	ENCSR578QSO	ChIP-seq	CL:0002618	endothelial cell of umbilical vein	primary cell	newborn	M	na	Homo sapiens					H3K4me3	ENCAB582RSV	DNA					11/16/16	ENCODE				1							ENCFF039WIG, ENCFF380AYQ	440259	ENCODE Processing Pipeline	fe8c283f81b93be7d3f6cef2ef04a5a1		https://www.encodeproject.org/files/ENCFF156AJN/@@download/ENCFF156AJN.bed.gz	hg19			released	low read length, moderate library complexity, mild to moderate bottlenecking, inconsistent platforms
728	ENCFF099JBM	bed narrowPeak	peaks	ENCSR578QSO	ChIP-seq	CL:0002618	endothelial cell of umbilical vein	primary cell	newborn	M	na	Homo sapiens					H3K4me3	ENCAB582RSV	DNA					11/16/16	ENCODE				1, 2							ENCFF039WIG, ENCFF123YZJ, ENCFF380AYQ	437593	ENCODE Processing Pipeline	8810cd7e5e1b901acd5957188dae5207		https://www.encodeproject.org/files/ENCFF099JBM/@@download/ENCFF099JBM.bed.gz	hg19			released	low read length, moderate library complexity, mild to moderate bottlenecking, inconsistent platforms
729	ENCFF376IOU	bed narrowPeak	replicated peaks	ENCSR578QSO	ChIP-seq	CL:0002618	endothelial cell of umbilical vein	primary cell	newborn	M	na	Homo sapiens					H3K4me3	ENCAB582RSV	DNA					11/16/16	ENCODE				1, 2							ENCFF099JBM, ENCFF156AJN, ENCFF384YSJ	546802	ENCODE Processing Pipeline	aa462c98a0c064d172db622eb9fe235f		https://www.encodeproject.org/files/ENCFF376IOU/@@download/ENCFF376IOU.bed.gz	hg19			released	low read length, moderate library complexity, mild to moderate bottlenecking, inconsistent platforms
730	ENCFF002CFF	bed narrowPeak	optimal idr thresholded peaks	ENCSR000APF	ChIP-seq	CL:0000062	osteoblast	primary cell	unknown	na	na	Homo sapiens					CTCF	ENCAB000AXX	DNA		see document	see document		2/10/11	ENCODE												1115884	ENCODE Consortium Analysis Working Group	ee768cfc76a01e009e13592fff19b850		https://www.encodeproject.org/files/ENCFF002CFF/@@download/ENCFF002CFF.bed.gz	hg19			archived	low read length, low read depth, mild to moderate bottlenecking, moderate library complexity, borderline replicate concordance	mismatched file status	insufficient read depth
731	ENCFF002CED	bed narrowPeak	optimal idr thresholded peaks	ENCSR000ANE	ChIP-seq	CL:0000515	skeletal muscle myoblast	primary cell	adult	M	22 year	Homo sapiens					CTCF	ENCAB000AXY	DNA		see document	see document		2/10/11	ENCODE												1080918	ENCODE Consortium Analysis Working Group	e97cd9039bc0b5bbeb7d3b27d3fecbb9		https://www.encodeproject.org/files/ENCFF002CED/@@download/ENCFF002CED.bed.gz	hg19			archived	low read length, mild to moderate bottlenecking		insufficient read depth
732	ENCFF542FYO	bed narrowPeak	peaks	ENCSR301VIW	ChIP-seq	CL:0000192	smooth muscle cell	in vitro differentiated cells	embryonic	F	5 day	Homo sapiens					H2AFZ	ENCAB000BKS	DNA					11/6/16	ENCODE				1, 2							ENCFF272ASL, ENCFF346LNS, ENCFF696UZI, ENCFF709IAH	3471123	ENCODE Processing Pipeline	0f2bbad16245031da9818db32fe68d08		https://www.encodeproject.org/files/ENCFF542FYO/@@download/ENCFF542FYO.bed.gz	hg19			released	low read depth, mild to moderate bottlenecking, antibody characterized with exemption
733	ENCFF278KEV	bed narrowPeak	peaks	ENCSR301VIW	ChIP-seq	CL:0000192	smooth muscle cell	in vitro differentiated cells	embryonic	F	5 day	Homo sapiens					H2AFZ	ENCAB000BKS	DNA					11/6/16	ENCODE				1							ENCFF346LNS, ENCFF696UZI, ENCFF709IAH	3088994	ENCODE Processing Pipeline	ff70a56ac438e0149a60dec59dd7553d		https://www.encodeproject.org/files/ENCFF278KEV/@@download/ENCFF278KEV.bed.gz	hg19			released	low read depth, mild to moderate bottlenecking, antibody characterized with exemption
734	ENCFF063TJE	bed narrowPeak	peaks	ENCSR301VIW	ChIP-seq	CL:0000192	smooth muscle cell	in vitro differentiated cells	embryonic	F	5 day	Homo sapiens					H2AFZ	ENCAB000BKS	DNA					11/6/16	ENCODE				2							ENCFF272ASL, ENCFF346LNS, ENCFF696UZI	1722251	ENCODE Processing Pipeline	2d85071d55749ab16a5e7c443224f188		https://www.encodeproject.org/files/ENCFF063TJE/@@download/ENCFF063TJE.bed.gz	hg19			released	low read depth, mild to moderate bottlenecking, antibody characterized with exemption
735	ENCFF426ERJ	bed narrowPeak	replicated peaks	ENCSR301VIW	ChIP-seq	CL:0000192	smooth muscle cell	in vitro differentiated cells	embryonic	F	5 day	Homo sapiens					H2AFZ	ENCAB000BKS	DNA					11/6/16	ENCODE				1, 2							ENCFF063TJE, ENCFF278KEV, ENCFF542FYO	2014859	ENCODE Processing Pipeline	8b44c4203af7af427237570540fb0e0f		https://www.encodeproject.org/files/ENCFF426ERJ/@@download/ENCFF426ERJ.bed.gz	hg19			released	low read depth, mild to moderate bottlenecking, antibody characterized with exemption
736	ENCFF001VDC	bed narrowPeak	peaks	ENCSR000EXC	ChIP-seq	EFO:0005236	NT2/D1	immortalized cell line	unknown	M	22 year	Homo sapiens					H3K9ac	ENCAB000ANO	DNA		see document	see document		5/19/11	ENCODE												810891	Peggy Farnham, USC	812df0cd0e966356e72ad8dea8e89515		https://www.encodeproject.org/files/ENCFF001VDC/@@download/ENCFF001VDC.bed.gz	hg19			archived	low read depth	biological replicates with identical biosample	insufficient read length
737	ENCFF540IKR	bed narrowPeak	peaks	ENCSR000EXC	ChIP-seq	EFO:0005236	NT2/D1	immortalized cell line	unknown	M	22 year	Homo sapiens					H3K9ac	ENCAB000ANO	DNA		see document	see document		5/19/11	ENCODE				1							ENCFF144YZK, ENCFF205KMO	2607943	ENCODE Processing Pipeline	41673adcc54ee9627e377dcf433d0342		https://www.encodeproject.org/files/ENCFF540IKR/@@download/ENCFF540IKR.bed.gz	hg19			released	low read depth	biological replicates with identical biosample	insufficient read length
738	ENCFF871HTA	bed narrowPeak	peaks	ENCSR000EXC	ChIP-seq	EFO:0005236	NT2/D1	immortalized cell line	unknown	M	22 year	Homo sapiens					H3K9ac	ENCAB000ANO	DNA		see document	see document		5/19/11	ENCODE				1, 2							ENCFF144YZK, ENCFF205KMO, ENCFF493LSP	2778536	ENCODE Processing Pipeline	c9378b8169022d00658ec643508c9b3d		https://www.encodeproject.org/files/ENCFF871HTA/@@download/ENCFF871HTA.bed.gz	hg19			released	low read depth	biological replicates with identical biosample	insufficient read length
739	ENCFF915NOU	bed narrowPeak	peaks	ENCSR000EXC	ChIP-seq	EFO:0005236	NT2/D1	immortalized cell line	unknown	M	22 year	Homo sapiens					H3K9ac	ENCAB000ANO	DNA		see document	see document		5/19/11	ENCODE				2							ENCFF205KMO, ENCFF493LSP	2322376	ENCODE Processing Pipeline	b5663ef2773de4a4152188b7f84b6df8		https://www.encodeproject.org/files/ENCFF915NOU/@@download/ENCFF915NOU.bed.gz	hg19			released	low read depth	biological replicates with identical biosample	insufficient read length
740	ENCFF304WSW	bed narrowPeak	replicated peaks	ENCSR000EXC	ChIP-seq	EFO:0005236	NT2/D1	immortalized cell line	unknown	M	22 year	Homo sapiens					H3K9ac	ENCAB000ANO	DNA		see document	see document		5/19/11	ENCODE				1, 2							ENCFF540IKR, ENCFF871HTA, ENCFF915NOU	1736521	ENCODE Processing Pipeline	7f15e7b7bf3bd96eed331f8a281aa463		https://www.encodeproject.org/files/ENCFF304WSW/@@download/ENCFF304WSW.bed.gz	hg19			released	low read depth	biological replicates with identical biosample	insufficient read length
741	ENCFF002CEG	bed narrowPeak	optimal idr thresholded peaks	ENCSR000ASZ	ChIP-seq	CL:0002372	myotube	in vitro differentiated cells	adult	M	22 year	Homo sapiens					EZH2	ENCAB000AGH	DNA		see document	see document		8/6/12	ENCODE												55441	ENCODE Consortium Analysis Working Group	99b042a8f3550f09a01d010c571be431		https://www.encodeproject.org/files/ENCFF002CEG/@@download/ENCFF002CEG.bed.gz	hg19			archived	low read length, low read depth, mild to moderate bottlenecking, inconsistent platforms		severe bottlenecking, insufficient read depth, poor library complexity
742	ENCFF062HZR	bed narrowPeak	peaks	ENCSR189XIE	ChIP-seq	CL:0000192	smooth muscle cell	in vitro differentiated cells	embryonic	F	5 day	Homo sapiens					H4K20me1	ENCAB000AUS	DNA					11/7/16	ENCODE				1							ENCFF346LNS, ENCFF667FJL, ENCFF696UZI	2987790	ENCODE Processing Pipeline	ea0d115fa6f4f7e051615739837f837e		https://www.encodeproject.org/files/ENCFF062HZR/@@download/ENCFF062HZR.bed.gz	hg19			released			insufficient read depth
743	ENCFF466NQO	bed narrowPeak	peaks	ENCSR189XIE	ChIP-seq	CL:0000192	smooth muscle cell	in vitro differentiated cells	embryonic	F	5 day	Homo sapiens					H4K20me1	ENCAB000AUS	DNA					11/7/16	ENCODE				1, 2							ENCFF107GTG, ENCFF346LNS, ENCFF667FJL, ENCFF696UZI	2879937	ENCODE Processing Pipeline	8b4002683686103b1f6705e207162d25		https://www.encodeproject.org/files/ENCFF466NQO/@@download/ENCFF466NQO.bed.gz	hg19			released			insufficient read depth
744	ENCFF835VXO	bed narrowPeak	peaks	ENCSR189XIE	ChIP-seq	CL:0000192	smooth muscle cell	in vitro differentiated cells	embryonic	F	5 day	Homo sapiens					H4K20me1	ENCAB000AUS	DNA					11/7/16	ENCODE				2							ENCFF107GTG, ENCFF346LNS, ENCFF696UZI	2503745	ENCODE Processing Pipeline	6332419f371b49e7f4b4728aa8de17d0		https://www.encodeproject.org/files/ENCFF835VXO/@@download/ENCFF835VXO.bed.gz	hg19			released			insufficient read depth
745	ENCFF736XVK	bed narrowPeak	replicated peaks	ENCSR189XIE	ChIP-seq	CL:0000192	smooth muscle cell	in vitro differentiated cells	embryonic	F	5 day	Homo sapiens					H4K20me1	ENCAB000AUS	DNA					11/7/16	ENCODE				1, 2							ENCFF062HZR, ENCFF466NQO, ENCFF835VXO	2073467	ENCODE Processing Pipeline	e0944680eeb32af0dc4a5d0bd4a6d724		https://www.encodeproject.org/files/ENCFF736XVK/@@download/ENCFF736XVK.bed.gz	hg19			released			insufficient read depth
746	ENCFF325ZIU	bed narrowPeak	peaks	ENCSR513KNS	ChIP-seq	EFO:0002847	PC-9	immortalized cell line	unknown	na	na	Homo sapiens					H3K4me2	ENCAB000AUX	DNA					1/12/17	ENCODE				1							ENCFF420OBI, ENCFF521ZZZ, ENCFF789FKN	2042274	ENCODE Processing Pipeline	84b42b78e860f3c76c22cad89e526a5a		https://www.encodeproject.org/files/ENCFF325ZIU/@@download/ENCFF325ZIU.bed.gz	hg19			released	mixed run types
747	ENCFF556UWN	bed narrowPeak	peaks	ENCSR513KNS	ChIP-seq	EFO:0002847	PC-9	immortalized cell line	unknown	na	na	Homo sapiens					H3K4me2	ENCAB000AUX	DNA					1/12/17	ENCODE				2							ENCFF314KRQ, ENCFF420OBI, ENCFF521ZZZ	1824561	ENCODE Processing Pipeline	dd7285a178992486753bade9afef14c2		https://www.encodeproject.org/files/ENCFF556UWN/@@download/ENCFF556UWN.bed.gz	hg19			released	mixed run types
748	ENCFF457PQQ	bed narrowPeak	peaks	ENCSR513KNS	ChIP-seq	EFO:0002847	PC-9	immortalized cell line	unknown	na	na	Homo sapiens					H3K4me2	ENCAB000AUX	DNA					1/12/17	ENCODE				1, 2							ENCFF314KRQ, ENCFF420OBI, ENCFF521ZZZ, ENCFF789FKN	2070305	ENCODE Processing Pipeline	7d09f18c4636496e8a4193c6631395ac		https://www.encodeproject.org/files/ENCFF457PQQ/@@download/ENCFF457PQQ.bed.gz	hg19			released	mixed run types
749	ENCFF788WDI	bed narrowPeak	replicated peaks	ENCSR513KNS	ChIP-seq	EFO:0002847	PC-9	immortalized cell line	unknown	na	na	Homo sapiens					H3K4me2	ENCAB000AUX	DNA					1/12/17	ENCODE				1, 2							ENCFF325ZIU, ENCFF457PQQ, ENCFF556UWN	2230384	ENCODE Processing Pipeline	2a9a66e98adbff881b3729104ac48d35		https://www.encodeproject.org/files/ENCFF788WDI/@@download/ENCFF788WDI.bed.gz	hg19			released	mixed run types
750	ENCFF973TGZ	bed narrowPeak	peaks	ENCSR967HXD	ChIP-seq	EFO:0003045	H9	stem cell	embryonic	F	5 day	Homo sapiens					H3K4me1	ENCAB539BDB, ENCAB000APS	DNA					5/20/16	ENCODE				1							ENCFF694KXV, ENCFF780TGH, ENCFF839VJL	3545909	ENCODE Processing Pipeline	76d54c04f863faf509c54a8ec8a7951b		https://www.encodeproject.org/files/ENCFF973TGZ/@@download/ENCFF973TGZ.bed.gz	hg19			released	mixed read lengths, low read length, mild to moderate bottlenecking		insufficient read depth
751	ENCFF873YHT	bed narrowPeak	peaks	ENCSR967HXD	ChIP-seq	EFO:0003045	H9	stem cell	embryonic	F	5 day	Homo sapiens					H3K4me1	ENCAB539BDB, ENCAB000APS	DNA					5/20/16	ENCODE				2							ENCFF005MWU, ENCFF694KXV, ENCFF839VJL	2259763	ENCODE Processing Pipeline	6a85a8665cb0798fbe59c7525001e760		https://www.encodeproject.org/files/ENCFF873YHT/@@download/ENCFF873YHT.bed.gz	hg19			released	mixed read lengths, low read length, mild to moderate bottlenecking		insufficient read depth
752	ENCFF353NPM	bed narrowPeak	peaks	ENCSR967HXD	ChIP-seq	EFO:0003045	H9	stem cell	embryonic	F	5 day	Homo sapiens					H3K4me1	ENCAB539BDB, ENCAB000APS	DNA					5/20/16	ENCODE				1, 2							ENCFF005MWU, ENCFF694KXV, ENCFF780TGH, ENCFF839VJL	3760544	ENCODE Processing Pipeline	38049eb64dd8ea7b4a7019115696bcc4		https://www.encodeproject.org/files/ENCFF353NPM/@@download/ENCFF353NPM.bed.gz	hg19			released	mixed read lengths, low read length, mild to moderate bottlenecking		insufficient read depth
753	ENCFF225AZU	bed narrowPeak	replicated peaks	ENCSR967HXD	ChIP-seq	EFO:0003045	H9	stem cell	embryonic	F	5 day	Homo sapiens					H3K4me1	ENCAB539BDB, ENCAB000APS	DNA					5/20/16	ENCODE				1, 2							ENCFF353NPM, ENCFF873YHT, ENCFF973TGZ	2216735	ENCODE Processing Pipeline	0c57612cfe11da5be30fd09727ef59c4		https://www.encodeproject.org/files/ENCFF225AZU/@@download/ENCFF225AZU.bed.gz	hg19			released	mixed read lengths, low read length, mild to moderate bottlenecking		insufficient read depth
754	ENCFF304HOM	bed narrowPeak	peaks	ENCSR093SHE	ChIP-seq	EFO:0002824	HCT116	immortalized cell line	adult	M	na	Homo sapiens					H3K9ac	ENCAB000ANK	DNA		see document	see document		12/5/16	ENCODE				1, 2							ENCFF098SJQ, ENCFF133VFA, ENCFF166HTQ, ENCFF420OJT	1073200	ENCODE Processing Pipeline	a694c26ca8ab72f1e5fc96ce95d9931b		https://www.encodeproject.org/files/ENCFF304HOM/@@download/ENCFF304HOM.bed.gz	hg19			released	mixed read lengths, low read length
755	ENCFF522QMX	bed narrowPeak	peaks	ENCSR093SHE	ChIP-seq	EFO:0002824	HCT116	immortalized cell line	adult	M	na	Homo sapiens					H3K9ac	ENCAB000ANK	DNA		see document	see document		12/5/16	ENCODE				1							ENCFF098SJQ, ENCFF133VFA, ENCFF420OJT	960184	ENCODE Processing Pipeline	e1667daa770ddc4a8589645c77a0ae5e		https://www.encodeproject.org/files/ENCFF522QMX/@@download/ENCFF522QMX.bed.gz	hg19			released	mixed read lengths, low read length
756	ENCFF499UOE	bed narrowPeak	peaks	ENCSR093SHE	ChIP-seq	EFO:0002824	HCT116	immortalized cell line	adult	M	na	Homo sapiens					H3K9ac	ENCAB000ANK	DNA		see document	see document		12/5/16	ENCODE				2							ENCFF098SJQ, ENCFF166HTQ, ENCFF420OJT	967337	ENCODE Processing Pipeline	87344e4cd059b8d7ce03e0a055dfa083		https://www.encodeproject.org/files/ENCFF499UOE/@@download/ENCFF499UOE.bed.gz	hg19			released	mixed read lengths, low read length
757	ENCFF348RGO	bed narrowPeak	replicated peaks	ENCSR093SHE	ChIP-seq	EFO:0002824	HCT116	immortalized cell line	adult	M	na	Homo sapiens					H3K9ac	ENCAB000ANK	DNA		see document	see document		12/5/16	ENCODE				1, 2							ENCFF304HOM, ENCFF499UOE, ENCFF522QMX	1012999	ENCODE Processing Pipeline	af03c5191e4f111cbc1d9a4252c35075		https://www.encodeproject.org/files/ENCFF348RGO/@@download/ENCFF348RGO.bed.gz	hg19			released	mixed read lengths, low read length
758	ENCFF214AAT	bed narrowPeak	peaks	ENCSR000BSE	ChIP-seq	EFO:0002824	HCT116	immortalized cell line	adult	M	na	Homo sapiens					CTCF	ENCAB000AFR	DNA		see document	see document		9/10/12	ENCODE				2							ENCFF555MNQ, ENCFF622MSR	4828973	ENCODE Processing Pipeline	7493298ac1ae24dc05127a63c9198348		https://www.encodeproject.org/files/ENCFF214AAT/@@download/ENCFF214AAT.bed.gz	hg19			released	low read depth, mild to moderate bottlenecking, moderate library complexity, borderline replicate concordance	biological replicates with identical biosample	insufficient read depth
759	ENCFF021NMZ	bed narrowPeak	peaks	ENCSR000BSE	ChIP-seq	EFO:0002824	HCT116	immortalized cell line	adult	M	na	Homo sapiens					CTCF	ENCAB000AFR	DNA		see document	see document		9/10/12	ENCODE				1							ENCFF296CPJ, ENCFF831FMU	2565552	ENCODE Processing Pipeline	98f67bb8cf3d192bc3750f98903272a1		https://www.encodeproject.org/files/ENCFF021NMZ/@@download/ENCFF021NMZ.bed.gz	hg19			released	low read depth, mild to moderate bottlenecking, moderate library complexity, borderline replicate concordance	biological replicates with identical biosample	insufficient read depth
760	ENCFF971PWB	bed narrowPeak	peaks	ENCSR000BSE	ChIP-seq	EFO:0002824	HCT116	immortalized cell line	adult	M	na	Homo sapiens					CTCF	ENCAB000AFR	DNA		see document	see document		9/10/12	ENCODE				1, 2							ENCFF296CPJ, ENCFF555MNQ, ENCFF622MSR, ENCFF831FMU	5247353	ENCODE Processing Pipeline	eda6345b12dd5704348f9d8ffc5485fb		https://www.encodeproject.org/files/ENCFF971PWB/@@download/ENCFF971PWB.bed.gz	hg19			released	low read depth, mild to moderate bottlenecking, moderate library complexity, borderline replicate concordance	biological replicates with identical biosample	insufficient read depth
761	ENCFF025JZZ	bed narrowPeak	conservative idr thresholded peaks	ENCSR000BSE	ChIP-seq	EFO:0002824	HCT116	immortalized cell line	adult	M	na	Homo sapiens					CTCF	ENCAB000AFR	DNA		see document	see document		9/10/12	ENCODE				1, 2							ENCFF001TDO, ENCFF021NMZ, ENCFF214AAT, ENCFF971PWB	511023	ENCODE Processing Pipeline	e8fac38b6ad6643f1a5b4c272eef0abf		https://www.encodeproject.org/files/ENCFF025JZZ/@@download/ENCFF025JZZ.bed.gz	hg19			released	low read depth, mild to moderate bottlenecking, moderate library complexity, borderline replicate concordance	biological replicates with identical biosample	insufficient read depth
762	ENCFF917ZPO	bed narrowPeak	optimal idr thresholded peaks	ENCSR000BSE	ChIP-seq	EFO:0002824	HCT116	immortalized cell line	adult	M	na	Homo sapiens					CTCF	ENCAB000AFR	DNA		see document	see document		9/10/12	ENCODE				1, 2							ENCFF001TDO, ENCFF021NMZ, ENCFF214AAT, ENCFF971PWB	602672	ENCODE Processing Pipeline	eb204541dbdac5aa54d530917f198a18		https://www.encodeproject.org/files/ENCFF917ZPO/@@download/ENCFF917ZPO.bed.gz	hg19			released	low read depth, mild to moderate bottlenecking, moderate library complexity, borderline replicate concordance	biological replicates with identical biosample	insufficient read depth
763	ENCFF383XWW	bed narrowPeak	peaks	ENCSR000BSA	ChIP-seq	EFO:0002824	HCT116	immortalized cell line	adult	M	na	Homo sapiens					JUND	ENCAB000AID	DNA		see document	see document		9/10/12	ENCODE				2							ENCFF622MSR, ENCFF904LDR	5301624	ENCODE Processing Pipeline	f78001de2701c3d1ead6e1dfb6d25875		https://www.encodeproject.org/files/ENCFF383XWW/@@download/ENCFF383XWW.bed.gz	hg19			released	low read depth	biological replicates with identical biosample
764	ENCFF772HIT	bed narrowPeak	peaks	ENCSR000BSA	ChIP-seq	EFO:0002824	HCT116	immortalized cell line	adult	M	na	Homo sapiens					JUND	ENCAB000AID	DNA		see document	see document		9/10/12	ENCODE				1							ENCFF242DVM, ENCFF831FMU	5306321	ENCODE Processing Pipeline	2d56dc8d6dd0bc4727e57c7c1d979985		https://www.encodeproject.org/files/ENCFF772HIT/@@download/ENCFF772HIT.bed.gz	hg19			released	low read depth	biological replicates with identical biosample
765	ENCFF215YYW	bed narrowPeak	peaks	ENCSR000BSA	ChIP-seq	EFO:0002824	HCT116	immortalized cell line	adult	M	na	Homo sapiens					JUND	ENCAB000AID	DNA		see document	see document		9/10/12	ENCODE				1, 2							ENCFF242DVM, ENCFF622MSR, ENCFF831FMU, ENCFF904LDR	6298537	ENCODE Processing Pipeline	70bee3f9011e67a871d65aad2e2e1a73		https://www.encodeproject.org/files/ENCFF215YYW/@@download/ENCFF215YYW.bed.gz	hg19			released	low read depth	biological replicates with identical biosample
766	ENCFF950JTT	bed narrowPeak	conservative idr thresholded peaks	ENCSR000BSA	ChIP-seq	EFO:0002824	HCT116	immortalized cell line	adult	M	na	Homo sapiens					JUND	ENCAB000AID	DNA		see document	see document		9/10/12	ENCODE				1, 2							ENCFF001TDO, ENCFF215YYW, ENCFF383XWW, ENCFF772HIT	390107	ENCODE Processing Pipeline	2cbb71e35123474141876f2d96fd7e7c		https://www.encodeproject.org/files/ENCFF950JTT/@@download/ENCFF950JTT.bed.gz	hg19			released	low read depth	biological replicates with identical biosample
767	ENCFF088WYS	bed narrowPeak	optimal idr thresholded peaks	ENCSR000BSA	ChIP-seq	EFO:0002824	HCT116	immortalized cell line	adult	M	na	Homo sapiens					JUND	ENCAB000AID	DNA		see document	see document		9/10/12	ENCODE				1, 2							ENCFF001TDO, ENCFF215YYW, ENCFF383XWW, ENCFF772HIT	429111	ENCODE Processing Pipeline	552adbf4f3cb71bf7ca90692e963e8df		https://www.encodeproject.org/files/ENCFF088WYS/@@download/ENCFF088WYS.bed.gz	hg19			released	low read depth	biological replicates with identical biosample
768	ENCFF680FOJ	bed narrowPeak	peaks	ENCSR494CCN	ChIP-seq	EFO:0002824	HCT116	immortalized cell line	adult	M	na	Homo sapiens					H3K79me2	ENCAB913CFY	DNA		see document	see document		1/5/17	ENCODE				1							ENCFF098SJQ, ENCFF420OJT, ENCFF917VBV	2802819	ENCODE Processing Pipeline	f1a6b40f25b721b06c55667825e24d6c		https://www.encodeproject.org/files/ENCFF680FOJ/@@download/ENCFF680FOJ.bed.gz	hg19			released	mixed read lengths, mixed run types, low read length, moderate library complexity, mild to moderate bottlenecking	experiment not submitted to GEO	insufficient read depth
769	ENCFF064UCY	bed narrowPeak	peaks	ENCSR494CCN	ChIP-seq	EFO:0002824	HCT116	immortalized cell line	adult	M	na	Homo sapiens					H3K79me2	ENCAB913CFY	DNA		see document	see document		1/5/17	ENCODE				2							ENCFF014FCH, ENCFF098SJQ, ENCFF420OJT	2510982	ENCODE Processing Pipeline	f20a981915d79e02139df204407096fa		https://www.encodeproject.org/files/ENCFF064UCY/@@download/ENCFF064UCY.bed.gz	hg19			released	mixed read lengths, mixed run types, low read length, moderate library complexity, mild to moderate bottlenecking	experiment not submitted to GEO	insufficient read depth
770	ENCFF980ALB	bed narrowPeak	peaks	ENCSR494CCN	ChIP-seq	EFO:0002824	HCT116	immortalized cell line	adult	M	na	Homo sapiens					H3K79me2	ENCAB913CFY	DNA		see document	see document		1/5/17	ENCODE				1, 2							ENCFF014FCH, ENCFF098SJQ, ENCFF420OJT, ENCFF917VBV	2691755	ENCODE Processing Pipeline	d933c070cc5d3535bed497456743d8e0		https://www.encodeproject.org/files/ENCFF980ALB/@@download/ENCFF980ALB.bed.gz	hg19			released	mixed read lengths, mixed run types, low read length, moderate library complexity, mild to moderate bottlenecking	experiment not submitted to GEO	insufficient read depth
771	ENCFF593YIL	bed narrowPeak	replicated peaks	ENCSR494CCN	ChIP-seq	EFO:0002824	HCT116	immortalized cell line	adult	M	na	Homo sapiens					H3K79me2	ENCAB913CFY	DNA		see document	see document		1/5/17	ENCODE				1, 2							ENCFF064UCY, ENCFF680FOJ, ENCFF980ALB	2143913	ENCODE Processing Pipeline	fb31c97d9d4e82b9bc3be0131c3fdc60		https://www.encodeproject.org/files/ENCFF593YIL/@@download/ENCFF593YIL.bed.gz	hg19			released	mixed read lengths, mixed run types, low read length, moderate library complexity, mild to moderate bottlenecking	experiment not submitted to GEO	insufficient read depth
772	ENCFF966WMA	bed narrowPeak	peaks	ENCSR575RRX	ChIP-seq	EFO:0001187	HepG2	immortalized cell line	child	M	15 year	Homo sapiens					H3K4me3	ENCAB582RSV	DNA					11/18/16	ENCODE				2							ENCFF165PBN, ENCFF447EJD, ENCFF705NOL	1415331	ENCODE Processing Pipeline	9ad8228a49d3d751b4175e1a5b96f5fd		https://www.encodeproject.org/files/ENCFF966WMA/@@download/ENCFF966WMA.bed.gz	hg19			released	mixed read lengths, low read length, low read depth
773	ENCFF632WJV	bed narrowPeak	replicated peaks	ENCSR575RRX	ChIP-seq	EFO:0001187	HepG2	immortalized cell line	child	M	15 year	Homo sapiens					H3K4me3	ENCAB582RSV	DNA					11/18/16	ENCODE				1, 2							ENCFF753BAK, ENCFF768BCL, ENCFF966WMA	961334	ENCODE Processing Pipeline	d462d90b06182347dd5784f2892c56ae		https://www.encodeproject.org/files/ENCFF632WJV/@@download/ENCFF632WJV.bed.gz	hg19			released	mixed read lengths, low read length, low read depth
774	ENCFF753BAK	bed narrowPeak	peaks	ENCSR575RRX	ChIP-seq	EFO:0001187	HepG2	immortalized cell line	child	M	15 year	Homo sapiens					H3K4me3	ENCAB582RSV	DNA					11/18/16	ENCODE				1							ENCFF165PBN, ENCFF705NOL, ENCFF833HZR	954077	ENCODE Processing Pipeline	10d64eb91c44c131bb55c854b733d143		https://www.encodeproject.org/files/ENCFF753BAK/@@download/ENCFF753BAK.bed.gz	hg19			released	mixed read lengths, low read length, low read depth
775	ENCFF768BCL	bed narrowPeak	peaks	ENCSR575RRX	ChIP-seq	EFO:0001187	HepG2	immortalized cell line	child	M	15 year	Homo sapiens					H3K4me3	ENCAB582RSV	DNA					11/18/16	ENCODE				1, 2							ENCFF165PBN, ENCFF447EJD, ENCFF705NOL, ENCFF833HZR	1091844	ENCODE Processing Pipeline	ff2eda8427ccae5895a52fddec8d6a41		https://www.encodeproject.org/files/ENCFF768BCL/@@download/ENCFF768BCL.bed.gz	hg19			released	mixed read lengths, low read length, low read depth
776	ENCFF001VKB	bed narrowPeak	peaks	ENCSR000EEK	ChIP-seq	EFO:0001187	HepG2	immortalized cell line	child	M	15 year	Homo sapiens					JUN	ENCAB000AER	DNA		see document	see document		10/29/11	ENCODE												682858	Michael Snyder, Stanford	4d0d0a3ed3c7bff97579aa6a938a7d32		https://www.encodeproject.org/files/ENCFF001VKB/@@download/ENCFF001VKB.bed.gz	hg19			archived	low read length, low read depth	biological replicates with identical biosample
777	ENCFF002CTY	bed narrowPeak	optimal idr thresholded peaks	ENCSR000EEK	ChIP-seq	EFO:0001187	HepG2	immortalized cell line	child	M	15 year	Homo sapiens					JUN	ENCAB000AER	DNA		see document	see document		10/29/11	ENCODE												325712	ENCODE Consortium Analysis Working Group	91c06cf8e7d0ddc462ae125f5cf1f94e		https://www.encodeproject.org/files/ENCFF002CTY/@@download/ENCFF002CTY.bed.gz	hg19			archived	low read length, low read depth	biological replicates with identical biosample
778	ENCFF001VKU	bed narrowPeak	peaks	ENCSR000EZQ	ChIP-seq	EFO:0001187	HepG2	immortalized cell line	child	M	15 year	Homo sapiens	pravastatin				POLR2A	ENCAB000AOC	DNA		see document	see document		10/29/11	ENCODE												81778	Sherman Weissman, Yale	972c5ce2f823b520d52b1ae57310108d		https://www.encodeproject.org/files/ENCFF001VKU/@@download/ENCFF001VKU.bed.gz	hg19			released		biological replicates with identical biosample	insufficient read length
779	ENCFF001UTA	bed narrowPeak	peaks	ENCSR000DLQ	ChIP-seq	EFO:0001187	HepG2	immortalized cell line	child	M	15 year	Homo sapiens					POLR2A	ENCAB000AOC	DNA		see document	see document		3/17/11	ENCODE												3815959	Vishwanath Iyer, UTA	405b4330b21e58252dfa43bb6f4f244d		https://www.encodeproject.org/files/ENCFF001UTA/@@download/ENCFF001UTA.bed.gz	hg19			released		biological replicates with identical biosample	insufficient read length
780	ENCFF002DAY	bed narrowPeak	optimal idr thresholded peaks	ENCSR000DLQ	ChIP-seq	EFO:0001187	HepG2	immortalized cell line	child	M	15 year	Homo sapiens					POLR2A	ENCAB000AOC	DNA		see document	see document		3/17/11	ENCODE												297297	ENCODE Consortium Analysis Working Group	3deff97587dc49a10018a337bc0b0b19		https://www.encodeproject.org/files/ENCFF002DAY/@@download/ENCFF002DAY.bed.gz	hg19			released		biological replicates with identical biosample	insufficient read length
781	ENCFF752JNV	bed narrowPeak	peaks	ENCSR136NUH	ChIP-seq	CL:0000681	radial glial cell	in vitro differentiated cells	embryonic	F	5 day	Homo sapiens					H3K36me3	ENCAB000ADU, ENCAB000AUW	DNA					5/20/16	ENCODE				2							ENCFF167LFP, ENCFF382QUP	1956476	ENCODE Processing Pipeline	9777ccb991dd7064c7ab1a8c93dc9ecb		https://www.encodeproject.org/files/ENCFF752JNV/@@download/ENCFF752JNV.bed.gz	hg19			released	low read length, moderate library complexity, mild to moderate bottlenecking, antibody characterized with exemption	missing unfiltered alignments	insufficient read depth
782	ENCFF870JRW	bed narrowPeak	peaks	ENCSR136NUH	ChIP-seq	CL:0000681	radial glial cell	in vitro differentiated cells	embryonic	F	5 day	Homo sapiens					H3K36me3	ENCAB000ADU, ENCAB000AUW	DNA					5/20/16	ENCODE				1							ENCFF853PAD, ENCFF854VOQ	905557	ENCODE Processing Pipeline	c6510c706d5cc5cc811b1a1420bde975		https://www.encodeproject.org/files/ENCFF870JRW/@@download/ENCFF870JRW.bed.gz	hg19			released	low read length, moderate library complexity, mild to moderate bottlenecking, antibody characterized with exemption	missing unfiltered alignments	insufficient read depth
783	ENCFF409JXS	bed narrowPeak	peaks	ENCSR136NUH	ChIP-seq	CL:0000681	radial glial cell	in vitro differentiated cells	embryonic	F	5 day	Homo sapiens					H3K36me3	ENCAB000ADU, ENCAB000AUW	DNA					5/20/16	ENCODE				1, 2							ENCFF167LFP, ENCFF382QUP, ENCFF853PAD, ENCFF854VOQ	2482612	ENCODE Processing Pipeline	bae04f23fbecc038a5ef2aa271cd69c1		https://www.encodeproject.org/files/ENCFF409JXS/@@download/ENCFF409JXS.bed.gz	hg19			released	low read length, moderate library complexity, mild to moderate bottlenecking, antibody characterized with exemption	missing unfiltered alignments	insufficient read depth
784	ENCFF547MKE	bed narrowPeak	replicated peaks	ENCSR136NUH	ChIP-seq	CL:0000681	radial glial cell	in vitro differentiated cells	embryonic	F	5 day	Homo sapiens					H3K36me3	ENCAB000ADU, ENCAB000AUW	DNA					5/20/16	ENCODE				1, 2							ENCFF409JXS, ENCFF752JNV, ENCFF870JRW	744946	ENCODE Processing Pipeline	210e7c72cf0c651ebe1e9fc53561e58d		https://www.encodeproject.org/files/ENCFF547MKE/@@download/ENCFF547MKE.bed.gz	hg19			released	low read length, moderate library complexity, mild to moderate bottlenecking, antibody characterized with exemption	missing unfiltered alignments	insufficient read depth
785	ENCFF651VMN	bed narrowPeak	peaks	ENCSR829UDX	ChIP-seq	CL:0000681	radial glial cell	in vitro differentiated cells	embryonic	F	5 day	Homo sapiens					H3K27ac	ENCAB000AQN, ENCAB721ICQ	DNA					1/10/17	ENCODE				2							ENCFF171RVE, ENCFF382QUP	2211911	ENCODE Processing Pipeline	3799e98393bc48a8741010e91d0b7676		https://www.encodeproject.org/files/ENCFF651VMN/@@download/ENCFF651VMN.bed.gz	hg19			released	mixed read lengths, low read length, low read depth, mild to moderate bottlenecking	missing unfiltered alignments, mismatched status	antibody not characterized to standard
786	ENCFF262VKW	bed narrowPeak	peaks	ENCSR829UDX	ChIP-seq	CL:0000681	radial glial cell	in vitro differentiated cells	embryonic	F	5 day	Homo sapiens					H3K27ac	ENCAB000AQN, ENCAB721ICQ	DNA					1/10/17	ENCODE				1							ENCFF853PAD, ENCFF861EWI	1038966	ENCODE Processing Pipeline	9506d13d223c8a57def866c3cde75f15		https://www.encodeproject.org/files/ENCFF262VKW/@@download/ENCFF262VKW.bed.gz	hg19			released	mixed read lengths, low read length, low read depth, mild to moderate bottlenecking	missing unfiltered alignments, mismatched status	antibody not characterized to standard
787	ENCFF320SHX	bed narrowPeak	peaks	ENCSR829UDX	ChIP-seq	CL:0000681	radial glial cell	in vitro differentiated cells	embryonic	F	5 day	Homo sapiens					H3K27ac	ENCAB000AQN, ENCAB721ICQ	DNA					1/10/17	ENCODE				1, 2							ENCFF171RVE, ENCFF382QUP, ENCFF853PAD, ENCFF861EWI	2204968	ENCODE Processing Pipeline	4c33dd208a5b0f4fe9c0bb95b6f3f799		https://www.encodeproject.org/files/ENCFF320SHX/@@download/ENCFF320SHX.bed.gz	hg19			released	mixed read lengths, low read length, low read depth, mild to moderate bottlenecking	missing unfiltered alignments, mismatched status	antibody not characterized to standard
788	ENCFF544PJT	bed narrowPeak	replicated peaks	ENCSR829UDX	ChIP-seq	CL:0000681	radial glial cell	in vitro differentiated cells	embryonic	F	5 day	Homo sapiens					H3K27ac	ENCAB000AQN, ENCAB721ICQ	DNA					1/10/17	ENCODE				1, 2							ENCFF262VKW, ENCFF320SHX, ENCFF651VMN	1370159	ENCODE Processing Pipeline	8bc7c0d49bfbf0c9adc2eea287a23c83		https://www.encodeproject.org/files/ENCFF544PJT/@@download/ENCFF544PJT.bed.gz	hg19			released	mixed read lengths, low read length, low read depth, mild to moderate bottlenecking	missing unfiltered alignments, mismatched status	antibody not characterized to standard
789	ENCFF302BMC	bed narrowPeak	peaks	ENCSR290EHP	ChIP-seq	NTR:0003830	mid-neurogenesis radial glial cells	in vitro differentiated cells	embryonic	F	5 day	Homo sapiens					H3K4me1	ENCAB539BDB, ENCAB000APS	DNA					5/20/16	ENCODE				1							ENCFF070SWI, ENCFF164YRT, ENCFF702WZI	3717322	ENCODE Processing Pipeline	9ba5ebb61d6ee84934b9b606643ef5ec		https://www.encodeproject.org/files/ENCFF302BMC/@@download/ENCFF302BMC.bed.gz	hg19			released	mixed read lengths, mixed run types, low read length	out of date analysis, NTR biosample, inconsistent mapped reads lengths	insufficient read length, insufficient read depth
790	ENCFF286XLB	bed narrowPeak	peaks	ENCSR290EHP	ChIP-seq	NTR:0003830	mid-neurogenesis radial glial cells	in vitro differentiated cells	embryonic	F	5 day	Homo sapiens					H3K4me1	ENCAB539BDB, ENCAB000APS	DNA					5/20/16	ENCODE				2							ENCFF070SWI, ENCFF164YRT, ENCFF980SIV	2417783	ENCODE Processing Pipeline	cf882c724f2ab89912b09ae331c1016c		https://www.encodeproject.org/files/ENCFF286XLB/@@download/ENCFF286XLB.bed.gz	hg19			released	mixed read lengths, mixed run types, low read length	out of date analysis, NTR biosample, inconsistent mapped reads lengths	insufficient read length, insufficient read depth
791	ENCFF946WNX	bed narrowPeak	peaks	ENCSR290EHP	ChIP-seq	NTR:0003830	mid-neurogenesis radial glial cells	in vitro differentiated cells	embryonic	F	5 day	Homo sapiens					H3K4me1	ENCAB539BDB, ENCAB000APS	DNA					5/20/16	ENCODE				1, 2							ENCFF070SWI, ENCFF164YRT, ENCFF702WZI, ENCFF980SIV	3693695	ENCODE Processing Pipeline	4594283a3146daad057e360f7667844d		https://www.encodeproject.org/files/ENCFF946WNX/@@download/ENCFF946WNX.bed.gz	hg19			released	mixed read lengths, mixed run types, low read length	out of date analysis, NTR biosample, inconsistent mapped reads lengths	insufficient read length, insufficient read depth
792	ENCFF812QZD	bed narrowPeak	replicated peaks	ENCSR290EHP	ChIP-seq	NTR:0003830	mid-neurogenesis radial glial cells	in vitro differentiated cells	embryonic	F	5 day	Homo sapiens					H3K4me1	ENCAB539BDB, ENCAB000APS	DNA					5/20/16	ENCODE				1, 2							ENCFF286XLB, ENCFF302BMC, ENCFF946WNX	2101757	ENCODE Processing Pipeline	4507a08060157e879ad5fd6d54e2b448		https://www.encodeproject.org/files/ENCFF812QZD/@@download/ENCFF812QZD.bed.gz	hg19			released	mixed read lengths, mixed run types, low read length	out of date analysis, NTR biosample, inconsistent mapped reads lengths	insufficient read length, insufficient read depth
793	ENCFF137EGG	bed narrowPeak	peaks	ENCSR945KBK	ChIP-seq	EFO:0002847	PC-9	immortalized cell line	unknown	na	na	Homo sapiens					H3K9ac	ENCAB000ANK	DNA					1/12/17	ENCODE				1, 2							ENCFF119JZT, ENCFF211UJG, ENCFF420OBI, ENCFF521ZZZ	1135853	ENCODE Processing Pipeline	3ef40f66bec512ed932414564b12e624		https://www.encodeproject.org/files/ENCFF137EGG/@@download/ENCFF137EGG.bed.gz	hg19			released	mixed run types
794	ENCFF417KZL	bed narrowPeak	peaks	ENCSR945KBK	ChIP-seq	EFO:0002847	PC-9	immortalized cell line	unknown	na	na	Homo sapiens					H3K9ac	ENCAB000ANK	DNA					1/12/17	ENCODE				1							ENCFF119JZT, ENCFF420OBI, ENCFF521ZZZ	1177638	ENCODE Processing Pipeline	37aae8cc9246ea5c25e26a899181dcbe		https://www.encodeproject.org/files/ENCFF417KZL/@@download/ENCFF417KZL.bed.gz	hg19			released	mixed run types
795	ENCFF225MWY	bed narrowPeak	replicated peaks	ENCSR945KBK	ChIP-seq	EFO:0002847	PC-9	immortalized cell line	unknown	na	na	Homo sapiens					H3K9ac	ENCAB000ANK	DNA					1/12/17	ENCODE				1, 2							ENCFF137EGG, ENCFF417KZL, ENCFF983EAM	1123600	ENCODE Processing Pipeline	bebaa8209e6b446bee134941547d8da7		https://www.encodeproject.org/files/ENCFF225MWY/@@download/ENCFF225MWY.bed.gz	hg19			released	mixed run types
796	ENCFF983EAM	bed narrowPeak	peaks	ENCSR945KBK	ChIP-seq	EFO:0002847	PC-9	immortalized cell line	unknown	na	na	Homo sapiens					H3K9ac	ENCAB000ANK	DNA					1/12/17	ENCODE				2							ENCFF211UJG, ENCFF420OBI, ENCFF521ZZZ	971352	ENCODE Processing Pipeline	4cebb8ca62b302f4ea6d769714252902		https://www.encodeproject.org/files/ENCFF983EAM/@@download/ENCFF983EAM.bed.gz	hg19			released	mixed run types
797	ENCFF751VFZ	bed narrowPeak	peaks	ENCSR179BUC	ChIP-seq	EFO:0002824	HCT116	immortalized cell line	adult	M	na	Homo sapiens					H3K9me3	ENCAB000APY	DNA		see document	see document		1/23/17	ENCODE				1							ENCFF098SJQ, ENCFF396ASN, ENCFF420OJT	4803421	ENCODE Processing Pipeline	0210f1cb42d69fe4cb5734897a8b6499		https://www.encodeproject.org/files/ENCFF751VFZ/@@download/ENCFF751VFZ.bed.gz	hg19			released	mixed read lengths, mixed run types, low read length, moderate library complexity, mild to moderate bottlenecking		insufficient read depth
798	ENCFF577FKU	bed narrowPeak	peaks	ENCSR179BUC	ChIP-seq	EFO:0002824	HCT116	immortalized cell line	adult	M	na	Homo sapiens					H3K9me3	ENCAB000APY	DNA		see document	see document		1/23/17	ENCODE				2							ENCFF098SJQ, ENCFF420OJT, ENCFF427OMX	1650207	ENCODE Processing Pipeline	edc4ef6104344012db5a39c2c266b204		https://www.encodeproject.org/files/ENCFF577FKU/@@download/ENCFF577FKU.bed.gz	hg19			released	mixed read lengths, mixed run types, low read length, moderate library complexity, mild to moderate bottlenecking		insufficient read depth
799	ENCFF909UTX	bed narrowPeak	peaks	ENCSR179BUC	ChIP-seq	EFO:0002824	HCT116	immortalized cell line	adult	M	na	Homo sapiens					H3K9me3	ENCAB000APY	DNA		see document	see document		1/23/17	ENCODE				1, 2							ENCFF098SJQ, ENCFF396ASN, ENCFF420OJT, ENCFF427OMX	4874526	ENCODE Processing Pipeline	28e8b009309189cb5583fc325a3008c0		https://www.encodeproject.org/files/ENCFF909UTX/@@download/ENCFF909UTX.bed.gz	hg19			released	mixed read lengths, mixed run types, low read length, moderate library complexity, mild to moderate bottlenecking		insufficient read depth
[truncated: 9,991 more rows]
